# Supplementary material for: 2′-Iodo-2,2′′,3,3′′,4,4′′,5,5′′,6,6′′-deca­methyl-1,1′:3′,1′′-terphenyl chloro­form monosolvate
Source: Acta Crystallogr Sect E Struct Rep Online. 2010 Dec 24;67(Pt 1):o213. doi: 10.1107/S1600536810052736 (PMC3050376; doi:10.1107/S1600536810052736)
Supplement: Supplementary file 1 [file e-67-0o213-sup1.cif]

##############################################################################
###                                                                        ###
###        Electronic paper (Acta Crystallographica Section E)             ###
###                                                                        ###
##############################################################################
#                                                                            #
# This CIF contains the data in a paper accepted for publication in Acta     #
# Crystallographica Section E. It conforms to the requirements of Notes      #
# for Authors for Section E, and has been peer reviewed under the auspices   #
# of the IUCr Commission on Journals.                                        #
#                                                                            #
# Full details of the Crystallographic Information File format               #
# are given in the paper "The Crystallographic Information File (CIF):       #
# a New Standard Archive File for Crystallography" by S. R. Hall, F. H.      #
# Allen and I. D. Brown [Acta Cryst. (1991), A47, 655-685].                  #
#                                                                            #
# The current version of the core CIF dictionary is obtainable from          #
# ftp://ftp.iucr.org/pub/cif_core.dic. The current version number is 2.4.    #
#                                                                            #
# Software is freely available for graphical display of the structure(s) in  #
# this CIF.  For information consult the CIF home page http://www.iucr.org/  #
# cif/home.html                                                              #
#                                                                            #
# This file may be used for bona fide research purposes within the           #
# scientific community so long as proper attribution is given to the journal # 
# article from which it was obtained.                                        #
#                                                                            #
##############################################################################
                                             
data_I
_audit_creation_method     'WinGX routine CIF_UPDATE'
_chemical_name_systematic
;
2'-Iodo-2,2'',3,3'',4,4'',5,5'',6,6''-decamethyl-1,1':3',1''-terphenyl
chloroform monosolvate
;
_chemical_formula_moiety     'C28 H33 I, C H Cl3'
_chemical_formula_sum     'C29 H34 Cl3 I'
_chemical_formula_iupac     'C28 H33 I, C H Cl3'
_chemical_formula_weight     615.81
_chemical_melting_point     ?
_chemical_melting_point_gt     498
_chemical_melting_point_lt     497
_symmetry_cell_setting     monoclinic
_symmetry_space_group_name_H-M     'P 21/n'
_symmetry_space_group_name_Hall     '-P 2yn'
loop_
    _symmetry_equiv_pos_as_xyz
    'x, y, z'
    '-x+1/2, y+1/2, -z+1/2'
    '-x, -y, -z'
    'x-1/2, -y-1/2, z-1/2'
_cell_length_a     12.0294(10)
_cell_length_b     16.0651(13)
_cell_length_c     15.3762(12)
_cell_angle_alpha     90
_cell_angle_beta     103.3850(10)
_cell_angle_gamma     90
_cell_volume     2890.8(4)
_cell_formula_units_Z     4
_cell_measurement_reflns_used     3032
_cell_measurement_theta_min     2.3
_cell_measurement_theta_max     19.9
_cell_measurement_temperature     297(2)
_exptl_crystal_description     block
_exptl_crystal_colour     colourless
_exptl_crystal_size_max     0.32
_exptl_crystal_size_mid     0.28
_exptl_crystal_size_min     0.26
_exptl_crystal_density_diffrn     1.415
_exptl_crystal_density_meas     ?
_exptl_crystal_density_method     'not measured'
_exptl_crystal_F_000     1248
_exptl_absorpt_coefficient_mu     1.40
_exptl_absorpt_correction_type     multi-scan
_exptl_absorpt_process_details     '(SADABS; Bruker, 2000)'
_exptl_absorpt_correction_T_min     0.663
_exptl_absorpt_correction_T_max     0.712
_diffrn_ambient_temperature     297(2)
_diffrn_radiation_type     MoK\a
_diffrn_radiation_wavelength     0.71073
_diffrn_radiation_source     'fine-focus sealed tube'
_diffrn_radiation_monochromator     graphite
_diffrn_measurement_device_type     'Bruker SMART CCD area-detector'
_diffrn_measurement_method     '\f and \w'
_diffrn_detector_area_resol_mean     ?
_diffrn_reflns_number     22910
_diffrn_reflns_av_R_equivalents     0.056
_diffrn_reflns_theta_min     1.86
_diffrn_reflns_theta_max     26.4
_diffrn_reflns_theta_full     26.37
_diffrn_measured_fraction_theta_max     0.999
_diffrn_measured_fraction_theta_full     0.999
_diffrn_reflns_limit_h_min     -15
_diffrn_reflns_limit_h_max     15
_diffrn_reflns_limit_k_min     -20
_diffrn_reflns_limit_k_max     20
_diffrn_reflns_limit_l_min     -19
_diffrn_reflns_limit_l_max     19
_diffrn_standards_number     0
_diffrn_standards_interval_count     .
_diffrn_standards_interval_time     .
_diffrn_standards_decay_%     ?
_refine_special_details
;
Refinement of <i>F</i>^2^ against ALL reflections. The weighted <i>R</i>-factor
<i>wR</i> and goodness of fit <i>S</i> are based on <i>F</i>^2^, conventional
<i>R</i>-factors <i>R</i> are based on <i>F</i>, with <i>F</i> set to zero for
negative <i>F</i>^2^. The threshold expression of <i>F</i>^2^ >
2\s(<i>F</i>^2^) is used only for calculating <i>R</i>-factors(gt) <i>etc</i>.
and is not relevant to the choice of reflections for refinement.
<i>R</i>-factors based on <i>F</i>^2^ are statistically about twice as large
as those based on <i>F</i>, and <i>R</i>- factors based on ALL data will be
even larger.
;
_reflns_number_total     5896
_reflns_number_gt     4698
_reflns_threshold_expression     I>2\s(I)
_refine_ls_structure_factor_coef     Fsqd
_refine_ls_matrix_type     full
_refine_ls_R_factor_all     0.089
_refine_ls_R_factor_gt     0.066
_refine_ls_wR_factor_ref     0.137
_refine_ls_goodness_of_fit_ref     1.13
_refine_ls_restrained_S_all     1.131
_refine_ls_number_reflns     5896
_refine_ls_number_parameters     308
_refine_ls_number_restraints     0
_refine_ls_hydrogen_treatment     constr
_refine_ls_weighting_scheme     calc
_refine_ls_weighting_details
         'calc w=1/[\s^2^(Fo^2^)+(0.0465P)^2^+3.6212P] where P=(Fo^2^+2Fc^2^)/3'
_atom_sites_solution_hydrogens     geom
_atom_sites_solution_primary     direct
_atom_sites_solution_secondary     difmap
_refine_ls_shift/su_max     0.031
_refine_ls_shift/su_mean     0
_refine_diff_density_max     0.83
_refine_diff_density_min     -0.68
_refine_ls_extinction_method     none
loop_
    _atom_type_symbol
    _atom_type_description
    _atom_type_scat_dispersion_real
    _atom_type_scat_dispersion_imag
    _atom_type_scat_source
    C C 0.0033 0.0016 'International Tables Vol C Tables 4.2.6.8 and 6.1.1.4'
    H H 0 0 'International Tables Vol C Tables 4.2.6.8 and 6.1.1.4'
    I I -0.4742 1.8119 'International Tables Vol C Tables 4.2.6.8 and 6.1.1.4'
    Cl Cl 0.1484 0.1585 'International Tables Vol C Tables 4.2.6.8 and 6.1.1.4'
_computing_data_collection     'SMART (Bruker, 2000)'
_computing_cell_refinement     'SAINT-Plus (Bruker, 2001)'
_computing_data_reduction     'SAINT-Plus (Bruker, 2001)'
_computing_structure_solution     'SHELXS97 (Sheldrick, 2008)'
_computing_structure_refinement     'SHELXS97 (Sheldrick, 2008)'
_computing_molecular_graphics     'DIAMOND (Brandenburg, 2009)'
_computing_publication_material
                               'publCIF (Westrip, 2010) and PLATON (Spek, 2009)'
loop_
    _atom_site_type_symbol
    _atom_site_label
    _atom_site_fract_x
    _atom_site_fract_y
    _atom_site_fract_z
    _atom_site_U_iso_or_equiv
    _atom_site_adp_type
    _atom_site_calc_flag
    _atom_site_refinement_flags
    _atom_site_occupancy
    _atom_site_disorder_assembly
    _atom_site_disorder_group
    C C1 0.7505(4) 0.1344(3) 0.4780(3) 0.0364(11) Uani d . 1 . .
    C C2 0.6846(4) 0.1920(3) 0.4197(3) 0.0383(11) Uani d . 1 . .
    C C3 0.6011(5) 0.2346(3) 0.4498(3) 0.0499(13) Uani d . 1 . .
    H H3 0.5556 0.273 0.4122 0.06 Uiso calc R 1 . .
    C C4 0.5835(5) 0.2216(4) 0.5341(4) 0.0570(15) Uani d . 1 . .
    H H4 0.5278 0.2518 0.5535 0.068 Uiso calc R 1 . .
    C C5 0.6487(5) 0.1637(3) 0.5897(3) 0.0490(13) Uani d . 1 . .
    H H5 0.6354 0.1544 0.6461 0.059 Uiso calc R 1 . .
    C C6 0.7338(4) 0.1191(3) 0.5631(3) 0.0377(11) Uani d . 1 . .
    C C7 0.6986(4) 0.2074(3) 0.3265(3) 0.0377(11) Uani d . 1 . .
    C C8 0.6370(4) 0.1577(3) 0.2572(3) 0.0422(12) Uani d . 1 . .
    C C9 0.6476(4) 0.1740(3) 0.1698(3) 0.0476(13) Uani d . 1 . .
    C C10 0.7155(5) 0.2388(3) 0.1525(3) 0.0493(13) Uani d . 1 . .
    C C11 0.7780(4) 0.2865(3) 0.2222(3) 0.0473(12) Uani d . 1 . .
    C C12 0.7713(4) 0.2701(3) 0.3103(3) 0.0422(12) Uani d . 1 . .
    C C13 0.5589(6) 0.0903(4) 0.2764(4) 0.0680(17) Uani d . 1 . .
    H H13A 0.4823 0.1009 0.2431 0.102 Uiso calc R 1 . .
    H H13B 0.5607 0.0898 0.3391 0.102 Uiso calc R 1 . .
    H H13C 0.5839 0.0374 0.2592 0.102 Uiso calc R 1 . .
    C C14 0.5810(7) 0.1203(5) 0.0945(4) 0.084(2) Uani d . 1 . .
    H H14A 0.6145 0.1244 0.0438 0.125 Uiso calc R 1 . .
    H H14B 0.5031 0.139 0.0782 0.125 Uiso calc R 1 . .
    H H14C 0.5831 0.0634 0.1139 0.125 Uiso calc R 1 . .
    C C15 0.7196(6) 0.2594(5) 0.0568(4) 0.084(2) Uani d . 1 . .
    H H15A 0.6584 0.2314 0.0163 0.127 Uiso calc R 1 . .
    H H15B 0.7914 0.2415 0.046 0.127 Uiso calc R 1 . .
    H H15C 0.7117 0.3184 0.0476 0.127 Uiso calc R 1 . .
    C C16 0.8538(6) 0.3562(4) 0.2035(5) 0.079(2) Uani d . 1 . .
    H H16A 0.813 0.3886 0.1538 0.118 Uiso calc R 1 . .
    H H16B 0.9211 0.3331 0.1895 0.118 Uiso calc R 1 . .
    H H16C 0.8753 0.3911 0.2553 0.118 Uiso calc R 1 . .
    C C17 0.8413(5) 0.3199(4) 0.3880(4) 0.0681(17) Uani d . 1 . .
    H H17A 0.8268 0.2997 0.443 0.102 Uiso calc R 1 . .
    H H17B 0.8204 0.3776 0.3807 0.102 Uiso calc R 1 . .
    H H17C 0.9211 0.3139 0.3893 0.102 Uiso calc R 1 . .
    C C18 0.8017(4) 0.0550(3) 0.6229(3) 0.0368(11) Uani d . 1 . .
    C C19 0.7593(4) -0.0266(3) 0.6220(3) 0.0396(11) Uani d . 1 . .
    C C20 0.8242(5) -0.0875(3) 0.6762(3) 0.0468(13) Uani d . 1 . .
    C C21 0.9318(5) -0.0657(3) 0.7299(3) 0.0489(13) Uani d . 1 . .
    C C22 0.9726(4) 0.0152(3) 0.7312(3) 0.0459(12) Uani d . 1 . .
    C C23 0.9068(4) 0.0763(3) 0.6789(3) 0.0447(12) Uani d . 1 . .
    C C24 0.6463(5) -0.0464(4) 0.5600(4) 0.0608(16) Uani d . 1 . .
    H H24A 0.6358 -0.1056 0.5565 0.091 Uiso calc R 1 . .
    H H24B 0.645 -0.0248 0.5015 0.091 Uiso calc R 1 . .
    H H24C 0.5859 -0.0214 0.5822 0.091 Uiso calc R 1 . .
    C C25 0.7790(6) -0.1748(3) 0.6782(4) 0.076(2) Uani d . 1 . .
    H H25A 0.6995 -0.176 0.6484 0.114 Uiso calc R 1 . .
    H H25B 0.7879 -0.1924 0.7391 0.114 Uiso calc R 1 . .
    H H25C 0.8208 -0.2117 0.6483 0.114 Uiso calc R 1 . .
    C C26 1.0042(6) -0.1318(4) 0.7865(4) 0.078(2) Uani d . 1 . .
    H H26A 1.0682 -0.1451 0.7616 0.117 Uiso calc R 1 . .
    H H26B 0.9591 -0.1809 0.7876 0.117 Uiso calc R 1 . .
    H H26C 1.0314 -0.1113 0.8463 0.117 Uiso calc R 1 . .
    C C27 1.0888(5) 0.0364(5) 0.7901(4) 0.0730(18) Uani d . 1 . .
    H H27A 1.1433 -0.0051 0.7828 0.109 Uiso calc R 1 . .
    H H27B 1.0837 0.038 0.8515 0.109 Uiso calc R 1 . .
    H H27C 1.1128 0.0899 0.7733 0.109 Uiso calc R 1 . .
    C C28 0.9492(6) 0.1650(4) 0.6799(4) 0.0728(19) Uani d . 1 . .
    H H28A 1.0236 0.1655 0.6671 0.109 Uiso calc R 1 . .
    H H28B 0.9536 0.189 0.7378 0.109 Uiso calc R 1 . .
    H H28C 0.8973 0.1969 0.6354 0.109 Uiso calc R 1 . .
    I I1 0.87935(3) 0.06968(3) 0.43456(2) 0.05850(16) Uani d . 1 . .
    C C29 0.2774(6) 0.4708(4) 0.3696(4) 0.0684(17) Uani d . 1 . .
    H H29 0.2996 0.4802 0.313 0.082 Uiso calc R 1 . .
    Cl Cl1 0.14519(19) 0.41957(14) 0.34585(16) 0.1030(7) Uani d . 1 . .
    Cl Cl2 0.3802(2) 0.40834(19) 0.43583(18) 0.1351(10) Uani d . 1 . .
    Cl Cl3 0.2678(3) 0.56550(15) 0.4179(2) 0.1352(10) Uani d . 1 . .
loop_
    _atom_site_aniso_label
    _atom_site_aniso_U_11
    _atom_site_aniso_U_22
    _atom_site_aniso_U_33
    _atom_site_aniso_U_12
    _atom_site_aniso_U_13
    _atom_site_aniso_U_23
    C1 0.037(3) 0.036(3) 0.036(2) 0.008(2) 0.008(2) 0.002(2)
    C2 0.046(3) 0.038(3) 0.030(2) 0.002(2) 0.006(2) 0.000(2)
    C3 0.057(3) 0.048(3) 0.044(3) 0.021(3) 0.012(3) 0.006(2)
    C4 0.065(4) 0.056(4) 0.055(3) 0.024(3) 0.024(3) -0.005(3)
    C5 0.059(3) 0.056(3) 0.035(3) 0.008(3) 0.016(2) 0.002(2)
    C6 0.040(3) 0.036(3) 0.036(3) 0.000(2) 0.006(2) 0.001(2)
    C7 0.037(3) 0.041(3) 0.033(2) 0.014(2) 0.005(2) 0.007(2)
    C8 0.039(3) 0.047(3) 0.037(3) 0.007(2) 0.002(2) 0.006(2)
    C9 0.047(3) 0.053(3) 0.039(3) 0.011(3) 0.004(2) 0.000(2)
    C10 0.060(3) 0.054(3) 0.036(3) 0.016(3) 0.016(3) 0.008(2)
    C11 0.044(3) 0.049(3) 0.049(3) 0.006(2) 0.012(2) 0.015(3)
    C12 0.040(3) 0.041(3) 0.044(3) 0.006(2) 0.007(2) 0.003(2)
    C13 0.072(4) 0.064(4) 0.065(4) -0.013(3) 0.009(3) 0.006(3)
    C14 0.104(6) 0.096(5) 0.044(3) -0.010(4) 0.005(4) -0.015(4)
    C15 0.104(6) 0.109(6) 0.046(4) 0.002(5) 0.028(4) 0.015(4)
    C16 0.084(5) 0.080(5) 0.077(5) -0.008(4) 0.028(4) 0.025(4)
    C17 0.067(4) 0.072(4) 0.061(4) -0.011(3) 0.006(3) 0.003(3)
    C18 0.039(3) 0.040(3) 0.031(2) 0.004(2) 0.008(2) 0.007(2)
    C19 0.047(3) 0.044(3) 0.029(2) 0.000(2) 0.011(2) 0.002(2)
    C20 0.067(4) 0.038(3) 0.039(3) 0.003(2) 0.018(3) 0.002(2)
    C21 0.057(3) 0.055(3) 0.038(3) 0.020(3) 0.017(2) 0.011(2)
    C22 0.042(3) 0.062(4) 0.035(3) 0.004(2) 0.010(2) 0.005(2)
    C23 0.049(3) 0.049(3) 0.033(2) -0.003(2) 0.004(2) 0.004(2)
    C24 0.057(4) 0.060(4) 0.063(4) -0.012(3) 0.010(3) -0.006(3)
    C25 0.119(6) 0.037(3) 0.070(4) -0.006(3) 0.019(4) 0.005(3)
    C26 0.079(5) 0.078(5) 0.073(4) 0.032(4) 0.008(4) 0.028(4)
    C27 0.049(4) 0.103(5) 0.059(4) 0.005(3) -0.003(3) 0.011(4)
    C28 0.074(4) 0.065(4) 0.070(4) -0.023(3) -0.002(3) 0.008(3)
    I1 0.0572(2) 0.0742(3) 0.0485(2) 0.03317(19) 0.02111(17) 0.01532(19)
    C29 0.072(4) 0.068(4) 0.070(4) 0.006(3) 0.027(3) 0.014(3)
    Cl1 0.0842(14) 0.1114(17) 0.1078(16) -0.0161(12) 0.0108(12) 0.0079(13)
    Cl2 0.0936(17) 0.165(3) 0.144(2) 0.0425(16) 0.0228(16) 0.0602(19)
    Cl3 0.160(3) 0.1012(18) 0.150(2) -0.0052(16) 0.048(2) -0.0496(16)
_geom_special_details
;
All s.u.'s (except the s.u. in the dihedral angle between two l.s. planes) are
estimated using the full covariance matrix. The cell s.u.'s are taken into
account individually in the estimation of s.u.'s in distances, angles and
torsion angles; correlations between s.u.'s in cell parameters are only used
when they are defined by crystal symmetry. An approximate (isotropic)
treatment of cell s.u.'s is used for estimating s.u.'s involving l.s. planes.
;
loop_
    _geom_bond_atom_site_label_1
    _geom_bond_atom_site_label_2
    _geom_bond_site_symmetry_2
    _geom_bond_distance
    _geom_bond_publ_flag
    C1 C6 . 1.392(6) ?
    C1 C2 . 1.400(6) ?
    C1 I1 . 2.099(4) ?
    C2 C3 . 1.381(6) ?
    C2 C7 . 1.501(6) ?
    C3 C4 . 1.377(7) ?
    C3 H3 . 0.93 ?
    C4 C5 . 1.379(7) ?
    C4 H4 . 0.93 ?
    C5 C6 . 1.386(7) ?
    C5 H5 . 0.93 ?
    C6 C18 . 1.492(6) ?
    C7 C12 . 1.394(7) ?
    C7 C8 . 1.398(7) ?
    C8 C9 . 1.403(7) ?
    C8 C13 . 1.507(7) ?
    C9 C10 . 1.386(7) ?
    C9 C14 . 1.516(8) ?
    C10 C11 . 1.389(7) ?
    C10 C15 . 1.521(7) ?
    C11 C12 . 1.401(7) ?
    C11 C16 . 1.512(8) ?
    C12 C17 . 1.520(7) ?
    C13 H13A . 0.96 ?
    C13 H13B . 0.96 ?
    C13 H13C . 0.96 ?
    C14 H14A . 0.96 ?
    C14 H14B . 0.96 ?
    C14 H14C . 0.96 ?
    C15 H15A . 0.96 ?
    C15 H15B . 0.96 ?
    C15 H15C . 0.96 ?
    C16 H16A . 0.96 ?
    C16 H16B . 0.96 ?
    C16 H16C . 0.96 ?
    C17 H17A . 0.96 ?
    C17 H17B . 0.96 ?
    C17 H17C . 0.96 ?
    C18 C23 . 1.398(7) ?
    C18 C19 . 1.406(7) ?
    C19 C20 . 1.400(7) ?
    C19 C24 . 1.503(7) ?
    C20 C21 . 1.408(8) ?
    C20 C25 . 1.507(7) ?
    C21 C22 . 1.389(7) ?
    C21 C26 . 1.514(7) ?
    C22 C23 . 1.393(7) ?
    C22 C27 . 1.518(8) ?
    C23 C28 . 1.513(7) ?
    C24 H24A . 0.96 ?
    C24 H24B . 0.96 ?
    C24 H24C . 0.96 ?
    C25 H25A . 0.96 ?
    C25 H25B . 0.96 ?
    C25 H25C . 0.96 ?
    C26 H26A . 0.96 ?
    C26 H26B . 0.96 ?
    C26 H26C . 0.96 ?
    C27 H27A . 0.96 ?
    C27 H27B . 0.96 ?
    C27 H27C . 0.96 ?
    C28 H28A . 0.96 ?
    C28 H28B . 0.96 ?
    C28 H28C . 0.96 ?
    C29 Cl3 . 1.708(7) ?
    C29 Cl2 . 1.729(7) ?
    C29 Cl1 . 1.753(7) ?
    C29 H29 . 0.98 ?
loop_
    _geom_angle_atom_site_label_1
    _geom_angle_atom_site_label_2
    _geom_angle_atom_site_label_3
    _geom_angle_site_symmetry_1
    _geom_angle_site_symmetry_3
    _geom_angle
    _geom_angle_publ_flag
    C6 C1 C2 . . 122.3(4) ?
    C6 C1 I1 . . 119.4(3) ?
    C2 C1 I1 . . 118.3(3) ?
    C3 C2 C1 . . 117.5(4) ?
    C3 C2 C7 . . 119.3(4) ?
    C1 C2 C7 . . 123.2(4) ?
    C4 C3 C2 . . 121.5(5) ?
    C4 C3 H3 . . 119.3 ?
    C2 C3 H3 . . 119.3 ?
    C3 C4 C5 . . 119.8(5) ?
    C3 C4 H4 . . 120.1 ?
    C5 C4 H4 . . 120.1 ?
    C4 C5 C6 . . 121.2(5) ?
    C4 C5 H5 . . 119.4 ?
    C6 C5 H5 . . 119.4 ?
    C5 C6 C1 . . 117.7(4) ?
    C5 C6 C18 . . 120.8(4) ?
    C1 C6 C18 . . 121.5(4) ?
    C12 C7 C8 . . 121.3(4) ?
    C12 C7 C2 . . 120.2(4) ?
    C8 C7 C2 . . 118.5(4) ?
    C7 C8 C9 . . 118.3(5) ?
    C7 C8 C13 . . 120.3(5) ?
    C9 C8 C13 . . 121.3(5) ?
    C10 C9 C8 . . 120.8(5) ?
    C10 C9 C14 . . 120.8(5) ?
    C8 C9 C14 . . 118.4(5) ?
    C9 C10 C11 . . 120.3(5) ?
    C9 C10 C15 . . 120.2(5) ?
    C11 C10 C15 . . 119.6(5) ?
    C10 C11 C12 . . 120.0(5) ?
    C10 C11 C16 . . 120.3(5) ?
    C12 C11 C16 . . 119.7(5) ?
    C7 C12 C11 . . 119.2(5) ?
    C7 C12 C17 . . 119.8(5) ?
    C11 C12 C17 . . 121.0(5) ?
    C8 C13 H13A . . 109.5 ?
    C8 C13 H13B . . 109.5 ?
    H13A C13 H13B . . 109.5 ?
    C8 C13 H13C . . 109.5 ?
    H13A C13 H13C . . 109.5 ?
    H13B C13 H13C . . 109.5 ?
    C9 C14 H14A . . 109.5 ?
    C9 C14 H14B . . 109.5 ?
    H14A C14 H14B . . 109.5 ?
    C9 C14 H14C . . 109.5 ?
    H14A C14 H14C . . 109.5 ?
    H14B C14 H14C . . 109.5 ?
    C10 C15 H15A . . 109.5 ?
    C10 C15 H15B . . 109.5 ?
    H15A C15 H15B . . 109.5 ?
    C10 C15 H15C . . 109.5 ?
    H15A C15 H15C . . 109.5 ?
    H15B C15 H15C . . 109.5 ?
    C11 C16 H16A . . 109.5 ?
    C11 C16 H16B . . 109.5 ?
    H16A C16 H16B . . 109.5 ?
    C11 C16 H16C . . 109.5 ?
    H16A C16 H16C . . 109.5 ?
    H16B C16 H16C . . 109.5 ?
    C12 C17 H17A . . 109.5 ?
    C12 C17 H17B . . 109.5 ?
    H17A C17 H17B . . 109.5 ?
    C12 C17 H17C . . 109.5 ?
    H17A C17 H17C . . 109.5 ?
    H17B C17 H17C . . 109.5 ?
    C23 C18 C19 . . 120.6(4) ?
    C23 C18 C6 . . 119.9(4) ?
    C19 C18 C6 . . 119.5(4) ?
    C20 C19 C18 . . 119.7(5) ?
    C20 C19 C24 . . 121.9(5) ?
    C18 C19 C24 . . 118.5(4) ?
    C19 C20 C21 . . 119.0(5) ?
    C19 C20 C25 . . 120.5(5) ?
    C21 C20 C25 . . 120.4(5) ?
    C22 C21 C20 . . 121.0(5) ?
    C22 C21 C26 . . 119.6(5) ?
    C20 C21 C26 . . 119.4(5) ?
    C21 C22 C23 . . 120.0(5) ?
    C21 C22 C27 . . 119.5(5) ?
    C23 C22 C27 . . 120.5(5) ?
    C22 C23 C18 . . 119.7(5) ?
    C22 C23 C28 . . 120.9(5) ?
    C18 C23 C28 . . 119.5(5) ?
    C19 C24 H24A . . 109.5 ?
    C19 C24 H24B . . 109.5 ?
    H24A C24 H24B . . 109.5 ?
    C19 C24 H24C . . 109.5 ?
    H24A C24 H24C . . 109.5 ?
    H24B C24 H24C . . 109.5 ?
    C20 C25 H25A . . 109.5 ?
    C20 C25 H25B . . 109.5 ?
    H25A C25 H25B . . 109.5 ?
    C20 C25 H25C . . 109.5 ?
    H25A C25 H25C . . 109.5 ?
    H25B C25 H25C . . 109.5 ?
    C21 C26 H26A . . 109.5 ?
    C21 C26 H26B . . 109.5 ?
    H26A C26 H26B . . 109.5 ?
    C21 C26 H26C . . 109.5 ?
    H26A C26 H26C . . 109.5 ?
    H26B C26 H26C . . 109.5 ?
    C22 C27 H27A . . 109.5 ?
    C22 C27 H27B . . 109.5 ?
    H27A C27 H27B . . 109.5 ?
    C22 C27 H27C . . 109.5 ?
    H27A C27 H27C . . 109.5 ?
    H27B C27 H27C . . 109.5 ?
    C23 C28 H28A . . 109.5 ?
    C23 C28 H28B . . 109.5 ?
    H28A C28 H28B . . 109.5 ?
    C23 C28 H28C . . 109.5 ?
    H28A C28 H28C . . 109.5 ?
    H28B C28 H28C . . 109.5 ?
    Cl3 C29 Cl2 . . 111.9(4) ?
    Cl3 C29 Cl1 . . 111.1(4) ?
    Cl2 C29 Cl1 . . 110.0(4) ?
    Cl3 C29 H29 . . 107.9 ?
    Cl2 C29 H29 . . 107.9 ?
    Cl1 C29 H29 . . 107.9 ?
loop_
    _geom_torsion_atom_site_label_1
    _geom_torsion_atom_site_label_2
    _geom_torsion_atom_site_label_3
    _geom_torsion_atom_site_label_4
    _geom_torsion_site_symmetry_1
    _geom_torsion_site_symmetry_2
    _geom_torsion_site_symmetry_3
    _geom_torsion_site_symmetry_4
    _geom_torsion
    _geom_torsion_publ_flag
    C6 C1 C2 C3 . . . . 0.3(7) ?
    I1 C1 C2 C3 . . . . -179.4(4) ?
    C6 C1 C2 C7 . . . . -177.9(4) ?
    I1 C1 C2 C7 . . . . 2.5(6) ?
    C1 C2 C3 C4 . . . . 0.5(8) ?
    C7 C2 C3 C4 . . . . 178.8(5) ?
    C2 C3 C4 C5 . . . . -1.3(9) ?
    C3 C4 C5 C6 . . . . 1.3(9) ?
    C4 C5 C6 C1 . . . . -0.5(8) ?
    C4 C5 C6 C18 . . . . -178.3(5) ?
    C2 C1 C6 C5 . . . . -0.3(7) ?
    I1 C1 C6 C5 . . . . 179.3(4) ?
    C2 C1 C6 C18 . . . . 177.5(4) ?
    I1 C1 C6 C18 . . . . -2.8(6) ?
    C3 C2 C7 C12 . . . . 89.3(6) ?
    C1 C2 C7 C12 . . . . -92.5(6) ?
    C3 C2 C7 C8 . . . . -90.5(6) ?
    C1 C2 C7 C8 . . . . 87.7(6) ?
    C12 C7 C8 C9 . . . . -1.7(7) ?
    C2 C7 C8 C9 . . . . 178.1(4) ?
    C12 C7 C8 C13 . . . . -179.9(5) ?
    C2 C7 C8 C13 . . . . -0.2(7) ?
    C7 C8 C9 C10 . . . . -1.4(7) ?
    C13 C8 C9 C10 . . . . 176.8(5) ?
    C7 C8 C9 C14 . . . . -180.0(5) ?
    C13 C8 C9 C14 . . . . -1.8(8) ?
    C8 C9 C10 C11 . . . . 2.7(8) ?
    C14 C9 C10 C11 . . . . -178.7(5) ?
    C8 C9 C10 C15 . . . . -175.7(5) ?
    C14 C9 C10 C15 . . . . 2.8(8) ?
    C9 C10 C11 C12 . . . . -1.0(8) ?
    C15 C10 C11 C12 . . . . 177.5(5) ?
    C9 C10 C11 C16 . . . . 178.8(5) ?
    C15 C10 C11 C16 . . . . -2.7(8) ?
    C8 C7 C12 C11 . . . . 3.4(7) ?
    C2 C7 C12 C11 . . . . -176.4(4) ?
    C8 C7 C12 C17 . . . . -176.9(5) ?
    C2 C7 C12 C17 . . . . 3.3(7) ?
    C10 C11 C12 C7 . . . . -2.0(7) ?
    C16 C11 C12 C7 . . . . 178.1(5) ?
    C10 C11 C12 C17 . . . . 178.3(5) ?
    C16 C11 C12 C17 . . . . -1.5(8) ?
    C5 C6 C18 C23 . . . . -94.7(6) ?
    C1 C6 C18 C23 . . . . 87.5(6) ?
    C5 C6 C18 C19 . . . . 85.6(6) ?
    C1 C6 C18 C19 . . . . -92.2(6) ?
    C23 C18 C19 C20 . . . . -1.4(7) ?
    C6 C18 C19 C20 . . . . 178.3(4) ?
    C23 C18 C19 C24 . . . . -179.5(5) ?
    C6 C18 C19 C24 . . . . 0.2(7) ?
    C18 C19 C20 C21 . . . . -0.8(7) ?
    C24 C19 C20 C21 . . . . 177.2(5) ?
    C18 C19 C20 C25 . . . . 178.3(5) ?
    C24 C19 C20 C25 . . . . -3.7(8) ?
    C19 C20 C21 C22 . . . . 1.5(7) ?
    C25 C20 C21 C22 . . . . -177.6(5) ?
    C19 C20 C21 C26 . . . . -178.1(5) ?
    C25 C20 C21 C26 . . . . 2.8(8) ?
    C20 C21 C22 C23 . . . . 0.1(7) ?
    C26 C21 C22 C23 . . . . 179.7(5) ?
    C20 C21 C22 C27 . . . . 179.8(5) ?
    C26 C21 C22 C27 . . . . -0.6(8) ?
    C21 C22 C23 C18 . . . . -2.3(7) ?
    C27 C22 C23 C18 . . . . 178.0(5) ?
    C21 C22 C23 C28 . . . . 179.5(5) ?
    C27 C22 C23 C28 . . . . -0.2(8) ?
    C19 C18 C23 C22 . . . . 3.0(7) ?
    C6 C18 C23 C22 . . . . -176.7(4) ?
    C19 C18 C23 C28 . . . . -178.7(5) ?
    C6 C18 C23 C28 . . . . 1.5(7) ?
loop_
    _geom_hbond_atom_site_label_D
    _geom_hbond_atom_site_label_H
    _geom_hbond_atom_site_label_A
    _geom_hbond_site_symmetry_A
    _geom_hbond_distance_DH
    _geom_hbond_distance_HA
    _geom_hbond_distance_DA
    _geom_hbond_angle_DHA
    C26 H26A Cg2 3_756 0.96 3.861(8) 2.97 155
    C28 H28A Cg2 4_666 0.96 3.532(7) 2.87 127
    C29 H29 Cg3 4_665 0.98 3.422(6) 2.44 177
data_global
_journal_date_recd_electronic     2010-12-07
_journal_date_accepted     2010-12-15
_journal_name_full     'Acta Crystallographica, Section E'
_journal_year     2011
_journal_volume     67
_journal_issue      1
_journal_page_first     o213
_journal_page_last     o213
_journal_paper_category     QO
_journal_coeditor_code     PK2291
_publ_contact_author_name     'Ra\,t, Ciprian I.'
_publ_contact_author_address
;
11 Arany Janos
40028 Cluj-Napoca
Rom\^ania
;
_publ_contact_author_email     crat@chem.ubbcluj.ro
_publ_contact_author_fax     '+40 264 590818'
_publ_contact_author_phone     '+40 740 227283'
_publ_section_title
;
2'-Iodo-2,2'',3,3'',4,4'',5,5'',6,6''-decamethyl-1,1':3',1''-terphenyl
chloroform monosolvate
;
loop_
    _publ_author_name
    _publ_author_address
    'Olaru, Marian'
;
Universitatea Babe\,s-Bolyai, Facultatea de Chimie \,si Inginerie Chimic\~a
11 Arany Janos
400028 Cluj-Napoca
Romania
;
    'Ro\,sca, Sorin'
;
Universitatea Babe\,s-Bolyai, Facultatea de Chimie \,si Inginerie Chimic\~a
11 Arany Janos
400028 Cluj-Napoca
Romania
;
    'Ra\,t, Ciprian I.'
;
Universitatea Babe\,s-Bolyai, Facultatea de Chimie \,si Inginerie Chimic\~a
11 Arany Janos
400028 Cluj-Napoca
Romania
;
