# Supplementary material for: 2′-Iodo-2,2′′,3,3′′,4,4′′,5,5′′,6,6′′-deca­methyl-1,1′:3′,1′′-terphenyl chloro­form monosolvate
Source: Acta Crystallogr Sect E Struct Rep Online. 2010 Dec 24;67(Pt 1):o213. doi: 10.1107/S1600536810052736 (PMC3050376; doi:10.1107/S1600536810052736)
Supplement: Supplementary file 2 [file e-67-0o213-Isup2.hkl]

#
# h,k,l, Fc-squared, Fo-squared, sigma(Fo-squared) and status flag
#
data_I
_shelx_title ' 552r in P2(1)/n'
_shelx_refln_list_code          4
_shelx_F_calc_maximum      508.41
_exptl_crystal_F_000      1248.00
_reflns_d_resolution_high  0.8000
 
loop_
 _symmetry_equiv_pos_as_xyz
 'x, y, z'
 '-x+1/2, y+1/2, -z+1/2'
 '-x, -y, -z'
 'x-1/2, -y-1/2, z-1/2'
 
_cell_length_a    12.0294
_cell_length_b    16.0651
_cell_length_c    15.3762
_cell_angle_alpha  90.000
_cell_angle_beta  103.385
_cell_angle_gamma  90.000
 
_shelx_F_squared_multiplier     1.000
 
loop_
 _refln_index_h
 _refln_index_k
 _refln_index_l
 _refln_F_squared_calc
 _refln_F_squared_meas
 _refln_F_squared_sigma
 _refln_observed_status
   2   0   0    33729.38    36866.26    741.91 o
   4   0   0    35218.11    35603.40    732.33 o
   6   0   0     2507.75     2717.93     94.48 o
   8   0   0    11310.48    11505.96    284.49 o
  10   0   0        0.51       13.19     34.08 o
  12   0   0      912.88      914.35    109.71 o
  14   0   0        0.63      142.01    111.24 o
   1   1   0    26603.55    29020.50    411.48 o
   2   1   0      332.32      360.79     14.23 o
   3   1   0     1673.78     1680.08     37.52 o
   4   1   0     1945.71     1947.63     45.16 o
   5   1   0     5650.45     5791.81    117.35 o
   6   1   0     3751.35     3902.84     82.03 o
   7   1   0        5.93       34.05     12.41 o
   8   1   0       38.61       58.11     17.31 o
   9   1   0     5948.18     5645.19    136.11 o
  10   1   0      843.69      771.86     63.88 o
  11   1   0       35.59       57.71     33.82 o
  12   1   0       65.24      250.78     80.93 o
  13   1   0      841.17      963.11     84.08 o
  14   1   0       30.83       38.89     51.94 o
   0   2   0    20082.05    21540.43    471.45 o
   1   2   0    33798.37    36327.66    627.81 o
   2   2   0     2140.87     2219.14     42.35 o
   3   2   0    45635.39    45216.89    646.97 o
   4   2   0    13104.48    14279.02    220.78 o
   5   2   0     7171.55     7051.22    124.32 o
   6   2   0      313.59      336.70     24.98 o
   7   2   0     5700.89     5633.54    112.83 o
   8   2   0     4152.18     3963.72     90.71 o
   9   2   0     1435.81     1495.25     69.63 o
  10   2   0        8.97       80.20     29.85 o
  11   2   0     1056.50     1185.31     83.88 o
  12   2   0      328.22      462.33     59.44 o
  13   2   0       78.06      125.96     68.74 o
  14   2   0       31.19       63.61     54.54 o
   1   3   0    15140.70    16177.91    261.07 o
   2   3   0    35428.96    38388.74    550.90 o
   3   3   0    20780.21    23076.08    341.37 o
   4   3   0      275.71      284.17     18.90 o
   5   3   0        3.02       20.53      9.71 o
   6   3   0    13686.24    13498.82    221.57 o
   7   3   0       89.42       39.56     16.76 o
   8   3   0     1034.72     1112.16     57.09 o
   9   3   0      123.25      134.56     24.73 o
  10   3   0     2578.63     2480.84     89.58 o
  11   3   0      283.78      398.52     61.58 o
  12   3   0     1100.31     1195.22    112.93 o
  13   3   0        7.24       41.16     51.84 o
  14   3   0      519.50      554.21     86.99 o
   0   4   0     8260.94     8081.85    183.75 o
   1   4   0    10361.35    10986.61    187.05 o
   2   4   0     2632.99     2849.90     64.69 o
   3   4   0    16311.24    16961.05    258.26 o
   4   4   0     6747.24     6630.24    116.77 o
   5   4   0     7806.89     7926.04    138.86 o
   6   4   0      128.92      157.98     17.64 o
   7   4   0     6305.99     6040.78    120.17 o
   8   4   0      823.92      864.69     68.72 o
   9   4   0     1585.15     1764.34     74.70 o
  10   4   0       36.92       51.10     29.76 o
  11   4   0     2155.71     2280.49    230.65 o
  12   4   0        7.65      131.80    146.54 o
  13   4   0      180.62      253.49     65.42 o
  14   4   0       54.82      155.24     62.96 o
   1   5   0     8263.91     8338.19    137.40 o
   2   5   0     9087.34     9096.20    166.71 o
   3   5   0    10921.57    12013.64    211.66 o
   4   5   0      638.86      663.68     27.08 o
   5   5   0     3773.26     3698.44     78.10 o
   6   5   0     7982.75     7436.75    137.33 o
   7   5   0      133.95      127.53     32.87 o
   8   5   0        2.62       43.99     20.69 o
   9   5   0     2112.06     2065.70    140.40 o
  10   5   0     2436.64     2511.24    115.03 o
  11   5   0      117.22      145.86     38.72 o
  12   5   0        1.34       52.23     56.38 o
  13   5   0      383.20      428.13     78.48 o
  14   5   0      237.64      323.29     74.77 o
   0   6   0    40897.85    40829.65    843.77 o
   1   6   0       32.69       79.61      9.83 o
   2   6   0      235.26      289.12     23.48 o
   3   6   0     4214.80     4545.16    101.85 o
   4   6   0    13541.62    13510.42    218.72 o
   5   6   0     6465.73     6461.72    125.07 o
   6   6   0     3484.53     3329.34     76.72 o
   7   6   0      104.82      152.67     35.19 o
   8   6   0     3176.30     2817.76    115.81 o
   9   6   0        2.70       30.78     44.41 o
  10   6   0     1077.48     1097.78     81.43 o
  11   6   0      610.50      727.88     69.75 o
  12   6   0      531.65      530.99     79.33 o
  13   6   0      191.44      250.74     65.76 o
   1   7   0     6303.42     6297.22    115.10 o
   2   7   0      301.92      262.30     25.28 o
   3   7   0     7397.57     7152.35    147.18 o
   4   7   0      151.03      184.21     23.14 o
   5   7   0    10238.13    10341.88    238.67 o
   6   7   0      118.39      213.90     27.01 o
   7   7   0     1480.83     1418.35     78.97 o
   8   7   0      336.83      369.74     46.13 o
   9   7   0     1990.37     1727.83     97.25 o
  10   7   0       42.55       56.58     32.09 o
  11   7   0      109.55      103.89     38.42 o
  12   7   0      187.47       76.88     52.30 o
  13   7   0      536.69      546.94     83.44 o
   0   8   0    23911.18    25423.27    552.92 o
   1   8   0     1714.40     1649.70     46.49 o
   2   8   0      569.69      690.83     45.71 o
   3   8   0     6778.00     5914.87    130.77 o
   4   8   0    14350.43    13767.90    254.13 o
   5   8   0      183.90      176.85     25.02 o
   6   8   0      126.53      166.38     32.80 o
   7   8   0     1981.50     1842.99     93.94 o
   8   8   0      952.38      900.87     69.36 o
   9   8   0      328.78      235.54     40.60 o
  10   8   0       20.13       12.91     30.74 o
  11   8   0      330.30      384.44     57.24 o
  12   8   0      687.79      641.71     71.30 o
  13   8   0      128.14      104.68     56.76 o
   1   9   0     3111.27     2914.01    100.02 o
   2   9   0     2379.79     2275.84     73.39 o
   3   9   0     1424.33     1319.92     58.88 o
   4   9   0     2430.37     2221.50     75.55 o
   5   9   0      271.29      263.52     31.22 o
   6   9   0     3785.12     3369.64    117.15 o
   7   9   0      555.80      590.10     54.38 o
   8   9   0     2226.54     1960.67    103.03 o
   9   9   0     1084.43      992.93     78.46 o
  10   9   0      837.17      682.61     68.13 o
  11   9   0      281.36      273.20     51.57 o
  12   9   0      329.12      406.06     60.88 o
  13   9   0       56.65      127.37     58.89 o
   0  10   0     1723.62     1721.90     89.52 o
   1  10   0     2136.88     2275.02     82.38 o
   2  10   0      349.71      353.47     39.06 o
   3  10   0     7231.51     6409.78    212.59 o
   4  10   0      260.38      315.11     34.78 o
   5  10   0     3878.81     3488.13    126.10 o
   6  10   0       41.89       24.75     34.87 o
   7  10   0     2072.32     1909.39    143.14 o
   8  10   0     1043.33     1049.93     81.52 o
   9  10   0      409.68      507.22     92.92 o
  10  10   0      384.06      385.82     56.43 o
  11  10   0      544.40      571.43     68.41 o
  12  10   0      145.25      243.91     53.62 o
   1  11   0      213.39      241.08     27.78 o
   2  11   0     2394.87     2051.47     76.79 o
   3  11   0        4.98        6.98     19.52 o
   4  11   0      209.80      181.62     28.57 o
   5  11   0      838.78      919.37     68.20 o
   6  11   0     1542.49     1383.52     87.43 o
   7  11   0      733.36      711.76    104.19 o
   8  11   0      295.75      241.47     44.61 o
   9  11   0      777.45      603.01     66.48 o
  10  11   0      279.84      248.41     46.51 o
  11  11   0      132.82      160.07     51.93 o
  12  11   0      147.59      176.98     53.87 o
   0  12   0     2423.21     2250.68    149.66 o
   1  12   0      856.91      813.25     77.59 o
   2  12   0      353.56      369.66     37.68 o
   3  12   0     1692.80     1569.04     74.46 o
   4  12   0     2861.60     2749.00     97.15 o
   5  12   0     1558.40     1651.09     94.99 o
   6  12   0      123.81       88.06     32.48 o
   7  12   0     1046.04      831.16     72.05 o
   8  12   0      289.43      235.97     44.69 o
   9  12   0      294.49      277.64     65.59 o
  10  12   0      155.65      148.54     46.45 o
  11  12   0      243.54      185.32     51.99 o
   1  13   0      836.55      818.15     75.16 o
   2  13   0     1178.71     1032.54     76.18 o
   3  13   0      189.00      225.87     31.82 o
   4  13   0      804.44      911.86     65.86 o
   5  13   0      694.72      584.74     73.45 o
   6  13   0      651.58      633.13     79.60 o
   7  13   0        4.58       37.52     43.39 o
   8  13   0      197.55      250.11     46.42 o
   9  13   0      330.25      328.56     53.70 o
  10  13   0      342.97      338.89     57.86 o
  11  13   0       39.92      110.29     49.93 o
   0  14   0     2079.98     1849.51    152.64 o
   1  14   0       68.70      124.44     37.28 o
   2  14   0       51.94       88.56     33.36 o
   3  14   0     1065.70     1091.48     95.99 o
   4  14   0     1129.73     1029.32     79.94 o
   5  14   0       24.27       51.77     35.07 o
   6  14   0      184.14      191.88     49.83 o
   7  14   0       47.78       65.92     39.65 o
   8  14   0      532.44      560.93     65.78 o
   9  14   0      109.32      220.61     48.13 o
  10  14   0      161.36      213.55     53.29 o
   1  15   0      905.74      875.83     75.77 o
   2  15   0        9.82       30.92     29.80 o
   3  15   0      448.47      509.64     61.10 o
   4  15   0      194.03      152.92     50.13 o
   5  15   0      663.47      644.92     74.97 o
   6  15   0        1.97       52.52     39.76 o
   7  15   0      370.46      263.34     69.35 o
   8  15   0      550.86      680.45     73.56 o
   9  15   0      283.30      362.71     59.43 o
   0  16   0      317.17      385.29     80.72 o
   1  16   0      143.68       48.62     42.05 o
   2  16   0       49.95      120.61     41.43 o
   3  16   0      199.61      160.31     48.39 o
   4  16   0      136.07      127.75     50.43 o
   5  16   0        0.23       59.17     51.12 o
   6  16   0       35.19       27.59     43.76 o
   7  16   0      275.50      243.20     50.84 o
   8  16   0      204.44      209.52     67.30 o
   1  17   0       16.54       46.37     51.65 o
   2  17   0      346.32      441.39     56.43 o
   3  17   0       51.76      141.27     53.57 o
   4  17   0      179.47      129.38     50.66 o
   5  17   0        6.06      -15.75     49.81 o
   6  17   0      443.95      388.64     74.16 o
   7  17   0      104.98      146.52     58.91 o
   0  18   0        0.01       55.27     54.22 o
   1  18   0      146.51      135.66     44.75 o
   2  18   0        9.21       27.21     47.53 o
   3  18   0      228.81      224.33     61.66 o
   4  18   0        0.55       56.22     44.47 o
   5  18   0      111.57      113.03     72.19 o
   6  18   0       61.33      159.17     57.46 o
   1  19   0       44.31       42.79     40.42 o
   2  19   0      112.49       96.42     54.65 o
   3  19   0        0.55       38.32     51.35 o
   4  19   0       10.27      103.09     53.57 o
   0  20   0      286.33      401.94    153.84 o
   1  20   0       34.33       10.30     75.51 o
 -13   0   1      896.33      926.75    116.82 o
 -11   0   1        6.60       30.39     37.13 o
  -9   0   1     1348.55     1261.20    156.21 o
  -7   0   1      342.02      291.97     33.53 o
  -5   0   1    12058.68    12365.42    277.20 o
  -3   0   1      319.78      316.89     31.74 o
  -1   0   1    11269.00    12125.66    248.00 o
   1   0   1     3399.85     3713.76     83.54 o
   3   0   1    16935.74    17049.90    360.77 o
   5   0   1      743.36      536.95     40.69 o
   7   0   1     6236.69     6116.21    173.07 o
   9   0   1     1137.79     1261.34    139.50 o
  11   0   1     1192.05     1213.38    123.39 o
  13   0   1       74.95      290.31     70.89 o
 -14   1   1      187.03      362.51     71.29 o
 -13   1   1        1.57       55.62     33.05 o
 -12   1   1      422.60      455.81     56.22 o
 -11   1   1      396.05      356.49     67.98 o
 -10   1   1      540.63      681.48    108.29 o
  -9   1   1      145.92      193.85     28.67 o
  -8   1   1     3719.40     3476.20     82.29 o
  -7   1   1     2851.29     2773.47     66.06 o
  -6   1   1    10139.55    10884.89    202.60 o
  -5   1   1       11.02       22.58      8.46 o
  -4   1   1     8215.31     8749.96    141.23 o
  -3   1   1     6628.43     7227.85    115.08 o
  -2   1   1      508.24      527.17     18.07 o
  -1   1   1     5826.13     6268.49    104.88 o
   0   1   1    17727.14    19012.34    272.05 o
   1   1   1     6166.23     6540.26    100.04 o
   2   1   1      143.60      199.97     11.48 o
   3   1   1      171.55      332.19     18.14 o
   4   1   1     8386.75     8124.22    136.10 o
   5   1   1      160.57      206.94     21.14 o
   6   1   1     5273.07     5172.46    121.19 o
   7   1   1      233.49      259.81     24.84 o
   8   1   1     1679.54     1720.94     90.15 o
   9   1   1      201.84      179.28     27.55 o
  10   1   1       63.68       51.34     27.07 o
  11   1   1       10.20       21.25     52.61 o
  12   1   1      426.54      426.09     58.18 o
  13   1   1      114.84      139.37     54.30 o
  14   1   1       13.77       76.16     81.35 o
 -14   2   1      108.10      180.04     61.61 o
 -13   2   1      297.74      284.65     63.93 o
 -12   2   1      266.39      239.02     45.82 o
 -11   2   1        0.98       26.09     29.34 o
 -10   2   1      505.63      607.71     57.22 o
  -9   2   1      473.51      448.66     38.30 o
  -8   2   1      521.76      519.36     39.18 o
  -7   2   1      451.47      483.02     29.07 o
  -6   2   1     3857.40     3766.29     78.65 o
  -5   2   1     9824.39     9746.23    161.40 o
  -4   2   1      121.14      263.53     15.77 o
  -3   2   1     2603.76     2530.10     48.92 o
  -2   2   1     9562.59     9989.05    151.48 o
  -1   2   1     3730.62     4143.40     68.02 o
   0   2   1     3277.83     3424.35     57.28 o
   1   2   1    53808.99    55225.00    780.30 o
   2   2   1    15032.69    16712.39    248.21 o
   3   2   1    19244.95    20984.44    343.04 o
   4   2   1     1839.45     1982.26     47.51 o
   5   2   1     2060.68     1848.33     80.80 o
   6   2   1     6429.51     6107.13    117.78 o
   7   2   1     2945.67     2969.95     76.74 o
   8   2   1        0.33       23.83     16.43 o
   9   2   1      423.86      490.34     41.62 o
  10   2   1     1295.27     1425.55     73.52 o
  11   2   1       46.94       74.13     32.20 o
  12   2   1        2.53       34.39     44.55 o
  13   2   1      226.49      260.76     90.47 o
  14   2   1      183.14      253.06     65.70 o
 -14   3   1        0.12       40.44     49.73 o
 -13   3   1        0.19      -35.29     35.29 o
 -12   3   1      404.45      553.99     84.83 o
 -11   3   1     1716.85     1814.17    133.92 o
 -10   3   1        9.16       56.87     22.11 o
  -9   3   1      173.44      188.22     27.52 o
  -8   3   1      850.34      895.72     57.17 o
  -7   3   1    11929.03    11782.05    201.07 o
  -6   3   1        4.67       20.87     10.27 o
  -5   3   1       86.95      174.59     14.74 o
  -4   3   1     8679.13     8782.39    144.07 o
  -3   3   1     2992.76     3291.01     63.15 o
  -2   3   1    25196.64    27271.81    435.52 o
  -1   3   1     2492.35     2618.20     48.91 o
   0   3   1      224.74      386.65     17.64 o
   1   3   1    16928.69    17209.49    255.45 o
   2   3   1     4436.92     4746.90     82.58 o
   3   3   1     9630.38    10306.68    164.06 o
   4   3   1     1290.38     1167.74     49.92 o
   5   3   1       19.57       29.38     14.50 o
   6   3   1     2944.46     2868.46     68.76 o
   7   3   1      602.64      838.84     42.07 o
   8   3   1      247.47      259.23     26.59 o
   9   3   1      874.24      784.71     52.83 o
  10   3   1      148.89      143.52     29.06 o
  11   3   1      511.93      554.32     73.27 o
  12   3   1       11.29      -18.14     40.14 o
  13   3   1      194.94      200.98     85.40 o
  14   3   1      103.67      160.61     63.99 o
 -14   4   1      196.50      181.80     56.37 o
 -13   4   1       25.01      -15.81     43.05 o
 -12   4   1      250.40      264.97     59.66 o
 -11   4   1      470.14      347.24     58.06 o
 -10   4   1     2282.08     2093.70    101.92 o
  -9   4   1      145.55      199.57     28.34 o
  -8   4   1      764.24      845.58     55.21 o
  -7   4   1       34.95       57.15     17.98 o
  -6   4   1     2772.62     2733.84     63.59 o
  -5   4   1     1862.84     2083.12     54.99 o
  -4   4   1      970.51     1025.84     47.63 o
  -3   4   1     1995.21     2316.41     49.19 o
  -2   4   1    35898.46    35730.81    518.47 o
  -1   4   1      103.72      150.47     10.75 o
   0   4   1     1682.23     1784.10     39.00 o
   1   4   1     7766.72     7867.05    128.31 o
   2   4   1    50463.17    51447.23    739.27 o
   3   4   1     1349.83     1451.20     37.59 o
   4   4   1     1545.84     1758.42     45.51 o
   5   4   1     2231.37     2208.02     56.41 o
   6   4   1    11291.38    11112.95    190.70 o
   7   4   1      151.29      242.80     26.49 o
   8   4   1       92.84       92.61     22.53 o
   9   4   1        5.71       -6.98     18.45 o
  10   4   1      599.89      666.18     61.19 o
  11   4   1      201.69      297.03     48.74 o
  12   4   1        0.12       42.31     41.55 o
  13   4   1      128.12       89.75     69.22 o
  14   4   1      284.44      450.79     84.20 o
 -14   5   1      115.38      200.11     65.79 o
 -13   5   1       81.11      110.53     49.80 o
 -12   5   1       78.62      127.44     53.41 o
 -11   5   1     2853.53     2329.74    262.39 o
 -10   5   1     1580.36     1626.53     94.05 o
  -9   5   1       63.63       75.11     27.07 o
  -8   5   1      747.74      668.88     44.27 o
  -7   5   1     5838.83     5637.97    152.92 o
  -6   5   1      384.14      428.68     33.52 o
  -5   5   1       26.00       56.90     11.59 o
  -4   5   1     5417.62     5662.08    103.11 o
  -3   5   1    14643.04    15261.90    237.04 o
  -2   5   1     3734.49     3868.29     73.75 o
  -1   5   1     1169.72     1203.06     34.58 o
   0   5   1       43.19       32.91      7.76 o
   1   5   1     4474.05     4061.88     75.93 o
   2   5   1     1516.54     1677.61     64.33 o
   3   5   1     2578.04     2557.20     55.70 o
   4   5   1      155.95      181.37     18.88 o
   5   5   1     5115.11     4858.91     97.21 o
   6   5   1      531.09      606.05     33.70 o
   7   5   1      218.88      247.84     35.54 o
   8   5   1      713.70      714.47     61.06 o
   9   5   1      207.14      242.93     38.37 o
  10   5   1      119.94      121.99     36.95 o
  11   5   1       61.30       94.48     36.35 o
  12   5   1       67.84      144.49     49.34 o
  13   5   1      212.13      208.36     59.11 o
 -14   6   1      147.98      332.03    100.02 o
 -13   6   1      376.47      429.71     72.64 o
 -12   6   1       10.07       26.70     45.29 o
 -11   6   1      190.84      160.66     38.34 o
 -10   6   1     2028.41     2046.96    159.54 o
  -9   6   1     1453.58     1539.11    105.56 o
  -8   6   1       50.04       50.10     26.86 o
  -7   6   1       88.57      182.34     31.39 o
  -6   6   1     4132.75     3878.46    131.60 o
  -5   6   1       16.35       47.91     14.38 o
  -4   6   1      178.65      156.66     13.14 o
  -3   6   1     6187.53     6644.58    134.10 o
  -2   6   1     9395.82     8999.81    151.36 o
  -1   6   1     2890.49     2929.46     61.83 o
   0   6   1      169.60      193.68     17.58 o
   1   6   1     5130.90     5242.89     96.76 o
   2   6   1      461.17      547.71     40.06 o
   3   6   1     5058.70     4811.28    107.54 o
   4   6   1     3241.58     3238.64     70.98 o
   5   6   1     8661.38     8580.79    167.95 o
   6   6   1     1241.64     1332.76     47.76 o
   7   6   1     2254.65     2006.48    106.75 o
   8   6   1      719.08      689.68     79.94 o
   9   6   1      705.92      808.99     67.18 o
  10   6   1      476.21      603.46     81.99 o
  11   6   1      580.89      619.46     65.35 o
  12   6   1      303.28      295.41     64.71 o
  13   6   1      232.86      265.17     65.70 o
 -13   7   1      216.01      343.50     70.27 o
 -12   7   1      542.67      565.52     80.37 o
 -11   7   1       58.18      184.93     39.28 o
 -10   7   1     2604.32     2613.02    118.25 o
  -9   7   1      108.55      136.89     30.84 o
  -8   7   1     2923.33     2824.51    109.04 o
  -7   7   1      648.40      496.10     56.03 o
  -6   7   1     4843.27     4365.68    240.16 o
  -5   7   1     1129.68     1031.83     48.00 o
  -4   7   1     8712.49     8281.43    163.35 o
  -3   7   1       61.50       89.04     16.66 o
  -2   7   1     6648.81     5967.93    110.26 o
  -1   7   1     2174.18     2332.28     56.97 o
   0   7   1     5855.21     6492.31    119.11 o
   1   7   1      130.48      136.78     13.48 o
   2   7   1       58.40       86.27     16.16 o
   3   7   1      246.97      345.98     29.14 o
   4   7   1    12951.86    12663.03    234.58 o
   5   7   1     2893.79     2579.17     94.61 o
   6   7   1     3426.71     3387.31     93.84 o
   7   7   1      751.86      714.05     57.64 o
   8   7   1        8.50       23.01     25.42 o
   9   7   1      158.20      172.00     36.89 o
  10   7   1       16.79       62.66     33.98 o
  11   7   1       77.15      132.58     49.88 o
  12   7   1      515.09      567.55     68.27 o
  13   7   1      180.42      219.07     64.01 o
 -13   8   1      282.59      315.18     71.87 o
 -12   8   1      208.30      193.49     57.34 o
 -11   8   1       90.31      172.41     46.36 o
 -10   8   1       80.93      116.76     35.27 o
  -9   8   1     2185.56     1872.53    101.72 o
  -8   8   1       19.80       54.56     45.09 o
  -7   8   1     1700.99     1850.66     92.75 o
  -6   8   1      122.11      162.39     30.82 o
  -5   8   1     9412.81     9022.17    251.82 o
  -4   8   1       28.19       32.58     15.54 o
  -3   8   1     1233.37     1282.95     53.04 o
  -2   8   1      400.34      526.41     24.65 o
  -1   8   1     3619.45     3757.51     80.34 o
   0   8   1      113.85      170.06     16.15 o
   1   8   1     7472.92     7514.49    136.87 o
   2   8   1     1169.69     1267.80     56.25 o
   3   8   1     6887.85     6308.69    182.83 o
   4   8   1       72.92      114.82     22.84 o
   5   8   1      753.04      850.60     50.81 o
   6   8   1      533.24      487.61     40.16 o
   7   8   1     2924.15     2822.94    108.66 o
   8   8   1     1282.08     1328.46     84.44 o
   9   8   1      267.10      268.22     43.71 o
  10   8   1      532.42      618.49     64.37 o
  11   8   1      918.59      998.01     84.75 o
  12   8   1       80.80      133.25     49.57 o
  13   8   1       98.72      118.67    146.74 o
 -13   9   1       27.13      -14.75     52.87 o
 -12   9   1      614.98      753.76     79.21 o
 -11   9   1      830.15      748.42     73.44 o
 -10   9   1       96.56      162.00     43.09 o
  -9   9   1      383.93      373.39     67.14 o
  -8   9   1      810.73      970.29     72.88 o
  -7   9   1     1247.58     1335.25    109.32 o
  -6   9   1       75.15       28.46     23.79 o
  -5   9   1       65.99       74.29     19.15 o
  -4   9   1     5879.82     5862.03    135.70 o
  -3   9   1     3529.32     3345.77     92.97 o
  -2   9   1      849.17      900.90     35.43 o
  -1   9   1      387.59      397.09     25.49 o
   0   9   1     2386.68     2462.49     63.84 o
   1   9   1     5181.14     4821.79     99.49 o
   2   9   1      134.60      142.03     21.26 o
   3   9   1        1.99       11.08     18.17 o
   4   9   1     3129.07     2789.13    164.66 o
   5   9   1      429.56      433.47     39.39 o
   6   9   1     2094.26     2171.07    130.84 o
   7   9   1      516.74      485.19     82.33 o
   8   9   1     1061.65      991.12     74.84 o
   9   9   1       27.56       16.83     30.59 o
  10   9   1      613.67      529.53     65.07 o
  11   9   1      275.92      303.44     53.77 o
  12   9   1      462.46      583.57     73.64 o
 -12  10   1      217.15      206.98     50.63 o
 -11  10   1      401.11      267.23     52.77 o
 -10  10   1      931.28      983.47     83.16 o
  -9  10   1      537.47      499.14     57.94 o
  -8  10   1     1520.32     1462.31     93.25 o
  -7  10   1        6.10       21.65     27.33 o
  -6  10   1      822.76      932.59     69.89 o
  -5  10   1      440.81      513.79     49.97 o
  -4  10   1      255.53      239.86     29.42 o
  -3  10   1       93.39       83.78     20.45 o
  -2  10   1     8499.52     8578.65    179.77 o
  -1  10   1      532.05      578.43     32.31 o
   0  10   1     1984.48     2055.38     60.46 o
   1  10   1        8.47       51.46     26.10 o
   2  10   1     2964.38     3061.73     92.29 o
   3  10   1     1289.12     1420.66     67.40 o
   4  10   1       10.75       18.70     19.00 o
   5  10   1      959.81      839.25     54.23 o
   6  10   1     2949.25     2731.89    109.61 o
   7  10   1      588.70      553.81     57.30 o
   8  10   1      128.30      146.86     35.87 o
   9  10   1      202.66      182.57     41.23 o
  10  10   1     1021.76     1142.87    131.52 o
  11  10   1      257.66      390.98     62.86 o
  12  10   1        0.90       27.11     49.48 o
 -12  11   1        9.88       52.48     42.24 o
 -11  11   1      561.76      577.58     77.89 o
 -10  11   1      858.15      785.39     77.15 o
  -9  11   1      238.38      291.67     57.39 o
  -8  11   1      704.89      652.52     64.38 o
  -7  11   1     2647.39     2730.65    120.93 o
  -6  11   1      172.43      197.06     38.58 o
  -5  11   1      196.24      218.52     37.24 o
  -4  11   1       27.59       35.82     20.05 o
  -3  11   1     3990.10     3720.97    118.78 o
  -2  11   1       40.06       39.43     18.99 o
  -1  11   1      509.83      547.16     40.72 o
   0  11   1      206.03      295.50     30.97 o
   1  11   1     5774.22     5139.12    126.78 o
   2  11   1      502.14      508.11     42.28 o
   3  11   1      379.78      383.12     37.07 o
   4  11   1      242.24      315.56     47.26 o
   5  11   1     1745.77     1751.03     91.79 o
   6  11   1      356.96      379.49     48.32 o
   7  11   1      564.42      531.92     58.24 o
   8  11   1        4.41       23.31     33.54 o
   9  11   1      691.12      801.42     76.66 o
  10  11   1      236.89      197.10     45.67 o
  11  11   1      318.09      271.01     54.74 o
  12  11   1        1.51       88.73     51.31 o
 -11  12   1       63.36       64.00     47.14 o
 -10  12   1      770.87      802.80     78.85 o
  -9  12   1      506.41      581.67     66.09 o
  -8  12   1       90.69      180.11     40.61 o
  -7  12   1      445.70      377.42     50.76 o
  -6  12   1      734.34      710.15     65.12 o
  -5  12   1      309.06      289.58     43.73 o
  -4  12   1       41.46       72.03     23.28 o
  -3  12   1      192.24      172.48     43.05 o
  -2  12   1     1795.00     1818.36    117.22 o
  -1  12   1      404.83      411.79     52.28 o
   0  12   1      314.24      393.62     45.82 o
   1  12   1     1587.73     1496.13     70.33 o
   2  12   1     3974.17     3838.58    115.46 o
   3  12   1      560.04      515.10     45.60 o
   4  12   1     1695.84     1661.85    122.40 o
   5  12   1      228.10      214.00     38.72 o
   6  12   1      578.97      665.96     73.11 o
   7  12   1       57.06       64.61     34.78 o
   8  12   1      392.38      405.77     56.40 o
   9  12   1      217.63      199.39     47.04 o
  10  12   1      578.23      628.26     71.58 o
  11  12   1        0.36      115.81     81.97 o
 -11  13   1      291.36      319.68     58.42 o
 -10  13   1      372.06      525.14     68.26 o
  -9  13   1      214.21      157.36     44.85 o
  -8  13   1      348.63      359.78     55.82 o
  -7  13   1      529.91      630.87     67.67 o
  -6  13   1     1007.12     1000.29    109.66 o
  -5  13   1        4.37       37.91     32.66 o
  -4  13   1     2275.64     1997.19    102.73 o
  -3  13   1      100.71      115.33     27.47 o
  -2  13   1      988.06      867.53    112.05 o
  -1  13   1      541.10      615.91     60.18 o
   0  13   1      873.15     1038.35     76.85 o
   1  13   1     4289.74     4315.22    148.83 o
   2  13   1      300.59      229.93     33.18 o
   3  13   1       44.73       81.81     26.02 o
   4  13   1     1359.55     1326.43    106.61 o
   5  13   1      383.82      326.82     46.25 o
   6  13   1        1.64       20.09     30.98 o
   7  13   1        9.11       24.03     32.62 o
   8  13   1      319.09      391.70     79.60 o
   9  13   1      538.51      486.02     96.34 o
  10  13   1      159.49      160.57     62.07 o
 -10  14   1      184.93      159.99     49.81 o
  -9  14   1      649.33      533.45     79.26 o
  -8  14   1       41.63       23.34     36.25 o
  -7  14   1       49.53       42.84     35.07 o
  -6  14   1      347.70      409.21     63.54 o
  -5  14   1     1033.61     1219.58    147.11 o
  -4  14   1       95.71       82.51     43.52 o
  -3  14   1      671.25      580.91     60.20 o
  -2  14   1      101.55      139.88     35.36 o
  -1  14   1     1488.93     1395.32     93.17 o
   0  14   1      102.79      181.38     44.50 o
   1  14   1      206.57      283.00     43.82 o
   2  14   1      338.42      314.88     47.49 o
   3  14   1      333.15      426.05     53.74 o
   4  14   1      118.73      172.63     39.48 o
   5  14   1      620.85      676.17     79.12 o
   6  14   1        8.63      -20.35     32.11 o
   7  14   1      867.07      947.28    114.78 o
   8  14   1      182.85      166.96     52.92 o
   9  14   1      227.73      278.21     71.06 o
  10  14   1        0.82       94.31     53.04 o
  -9  15   1      183.14      152.06     48.34 o
  -8  15   1      345.52      295.98     54.36 o
  -7  15   1      122.09      159.52     43.97 o
  -6  15   1       70.27       73.44     35.40 o
  -5  15   1       88.41      155.59     92.30 o
  -4  15   1      580.36      666.20     82.54 o
  -3  15   1      913.50      709.27     67.51 o
  -2  15   1       63.37      151.22    109.28 o
  -1  15   1       25.21      116.55     35.91 o
   0  15   1      701.47      852.79     95.31 o
   1  15   1        3.28       93.29     34.60 o
   2  15   1      352.57      342.44     48.88 o
   3  15   1       66.44      120.02     37.21 o
   4  15   1      383.68      472.51     74.95 o
   5  15   1       35.02        1.85     32.62 o
   6  15   1      163.73      155.00     42.93 o
   7  15   1      231.07      200.42     48.98 o
   8  15   1      278.70      216.12     65.46 o
   9  15   1       30.14      166.72     49.46 o
  -8  16   1      190.33      210.70     52.27 o
  -7  16   1      190.84      143.71     43.16 o
  -6  16   1       80.98       85.99     44.82 o
  -5  16   1      702.81      636.55    199.99 o
  -4  16   1      117.67       44.63     43.78 o
  -3  16   1      119.45       88.22     47.70 o
  -2  16   1      347.77      370.39     52.37 o
  -1  16   1      361.98      375.56     54.84 o
   0  16   1       28.69       46.88     38.19 o
   1  16   1      140.85      269.72     46.47 o
   2  16   1      220.40      216.29     43.52 o
   3  16   1      340.69      302.02     51.72 o
   4  16   1      149.42      143.42     55.44 o
   5  16   1        6.10        1.64     47.67 o
   6  16   1      468.73      444.58     75.31 o
   7  16   1      207.37      235.66     48.19 o
   8  16   1      176.90      246.44     55.99 o
  -7  17   1      462.36      333.37     66.69 o
  -6  17   1        7.80       24.69     45.51 o
  -5  17   1        2.24       53.81     63.33 o
  -4  17   1      184.44      194.06     59.14 o
  -3  17   1      183.23      160.38     52.61 o
  -2  17   1        2.48       16.40     34.16 o
  -1  17   1       42.38      129.71     39.71 o
   0  17   1       42.77      181.31     47.26 o
   1  17   1      553.56      701.40    140.75 o
   2  17   1       29.25       83.93     40.99 o
   3  17   1       21.37       20.50     51.69 o
   4  17   1       41.88       84.72     51.30 o
   5  17   1      249.62      225.90     67.64 o
   6  17   1       96.07       71.97     55.49 o
   7  17   1       86.14       79.40     60.19 o
  -6  18   1       97.05      112.63     52.48 o
  -5  18   1       10.34      -34.91     65.94 o
  -4  18   1       38.28       82.37     51.78 o
  -3  18   1       29.51       77.42     65.66 o
  -2  18   1      218.53      220.02     62.72 o
  -1  18   1        0.30       17.57     37.86 o
   0  18   1       42.49       70.47     41.65 o
   1  18   1       30.55       58.75     39.54 o
   2  18   1      156.31      239.62     69.69 o
   3  18   1        1.82        6.35     48.71 o
   4  18   1        5.18      168.52     54.47 o
   5  18   1      164.97      284.63     69.11 o
   6  18   1      236.74      259.62     83.29 o
  -4  19   1        1.40       65.39     56.29 o
  -3  19   1      120.63      175.49     61.88 o
  -2  19   1        5.80       76.59     51.80 o
  -1  19   1       68.81       78.70     43.72 o
   0  19   1       26.75       52.81     46.33 o
   1  19   1      232.34      331.37     70.38 o
   2  19   1        2.43       34.42     48.95 o
   3  19   1        1.65       92.10     54.10 o
   4  19   1       25.93      107.46     57.68 o
  -1  20   1       19.21       51.18     57.15 o
   0  20   1        0.45       72.61     46.10 o
 -14   0   2      561.79      545.77     91.32 o
 -12   0   2      525.71      603.00    158.58 o
 -10   0   2     5498.00     5153.54    267.45 o
  -8   0   2     2543.34     2452.77     91.94 o
  -6   0   2    20352.28    21672.65    467.58 o
  -4   0   2    14915.58    14827.36    319.25 o
  -2   0   2     3066.95     2925.45     74.22 o
   0   0   2     2252.74     2742.92     77.16 o
   2   0   2    36952.15    38401.04    775.54 o
   4   0   2    10716.14    11577.50    263.59 o
   6   0   2     2876.58     2764.21    117.20 o
   8   0   2     7455.99     7027.11    202.06 o
  10   0   2     1417.32     1511.73    126.37 o
  12   0   2       64.64      159.92     61.85 o
  14   0   2       40.29      153.84    113.61 o
 -14   1   2       18.79      125.98     53.41 o
 -13   1   2     1101.46     1230.27     93.68 o
 -12   1   2      227.65      349.97     49.53 o
 -11   1   2       41.05       64.20     30.05 o
 -10   1   2       20.99        3.30     22.57 o
  -9   1   2     6972.75     6820.88    162.62 o
  -8   1   2      117.93      127.94     27.85 o
  -7   1   2      298.51      287.01     22.24 o
  -6   1   2     5456.07     5511.72    102.60 o
  -5   1   2    23394.42    24611.77    367.22 o
  -4   1   2     7004.09     6739.74    120.25 o
  -3   1   2     3869.27     4410.48     75.30 o
  -2   1   2     6095.84     6722.44    105.05 o
  -1   1   2    20577.51    22134.05    317.42 o
   0   1   2     4014.98     4383.96     90.85 o
   1   1   2     3294.08     3406.37     58.16 o
   2   1   2      749.38      714.94     22.41 o
   3   1   2    25886.48    26516.94    389.10 o
   4   1   2     7502.24     7117.98    123.79 o
   5   1   2        9.61       64.64     13.21 o
   6   1   2     1930.31     2104.41     59.19 o
   7   1   2    10287.03    10242.29    184.04 o
   8   1   2     1021.68     1066.35     52.86 o
   9   1   2        4.03       24.92     16.83 o
  10   1   2      310.70      418.77     48.80 o
  11   1   2     2092.06     2168.20    138.01 o
  12   1   2       15.08      109.99     38.68 o
  13   1   2       10.47       53.51     53.76 o
  14   1   2      282.05      310.80     85.38 o
 -14   2   2      155.17      250.91     59.47 o
 -13   2   2      186.96      259.36     59.69 o
 -12   2   2      221.77      206.20     41.64 o
 -11   2   2     1217.07     1146.17     79.85 o
 -10   2   2      677.82      671.17     59.00 o
  -9   2   2     1251.29     1231.39     60.46 o
  -8   2   2     1537.69     1521.96     61.63 o
  -7   2   2     9509.58     9309.55    162.31 o
  -6   2   2     2223.66     2271.74     54.18 o
  -5   2   2     4421.57     4730.10     86.81 o
  -4   2   2      763.53      757.57     31.83 o
  -3   2   2    13508.09    14434.09    243.34 o
  -2   2   2      948.71     1234.43     32.46 o
  -1   2   2     2324.63     2453.07     50.58 o
   0   2   2     3615.39     4157.94     70.10 o
   1   2   2    29443.04    31264.01    449.66 o
   2   2   2    15923.91    16832.85    276.01 o
   3   2   2       38.01      110.85     12.57 o
   4   2   2     1870.75     2060.81     50.16 o
   5   2   2    11477.89    10955.28    183.88 o
   6   2   2     2145.62     2308.09     61.43 o
   7   2   2     1517.59     1404.66     61.39 o
   8   2   2     3085.19     3016.05     80.56 o
   9   2   2     2212.34     2204.64     82.32 o
  10   2   2      563.66      612.85     51.45 o
  11   2   2       21.91       70.28     32.88 o
  12   2   2      786.61      785.21     89.93 o
  13   2   2       36.66      115.60     53.66 o
  14   2   2      262.28      244.51     79.17 o
 -14   3   2       94.95      160.41     55.95 o
 -13   3   2      181.52      187.81     54.11 o
 -12   3   2      821.82     1056.83    101.37 o
 -11   3   2        2.18       29.57     29.04 o
 -10   3   2     1320.73     1347.58     91.64 o
  -9   3   2      753.52      892.43     55.87 o
  -8   3   2     8087.13     7648.27    164.56 o
  -7   3   2       72.09      141.89     21.04 o
  -6   3   2    10028.85     9757.36    164.20 o
  -5   3   2      628.35      568.84     37.71 o
  -4   3   2    42261.47    41070.05    659.40 o
  -3   3   2     1234.80     1465.43     33.89 o
  -2   3   2    39800.44    42002.68    751.35 o
  -1   3   2     4247.86     4577.70     78.84 o
   0   3   2    25402.81    25780.97    375.64 o
   1   3   2     3037.92     3176.46     59.84 o
   2   3   2    47229.70    48218.70    691.16 o
   3   3   2       56.52       93.28     11.22 o
   4   3   2    14772.66    14753.40    252.91 o
   5   3   2      261.52      266.76     22.19 o
   6   3   2     5747.33     5396.42    112.00 o
   7   3   2      109.56      152.49     22.57 o
   8   3   2     1935.48     2002.63     66.04 o
   9   3   2      270.96      326.11     50.36 o
  10   3   2      541.56      617.46     50.55 o
  11   3   2       14.86       82.42     45.14 o
  12   3   2      278.57      420.70     88.56 o
  13   3   2       41.11      100.34     58.80 o
  14   3   2      141.51      162.68     81.95 o
 -14   4   2      117.60      168.44     67.04 o
 -13   4   2      140.70      221.17     57.11 o
 -12   4   2       84.94      110.57     61.52 o
 -11   4   2     1169.98     1119.73    102.03 o
 -10   4   2      196.14      249.40     35.83 o
  -9   4   2      567.91      555.27     43.95 o
  -8   4   2        0.44       14.54     17.72 o
  -7   4   2     4606.39     4154.03    103.49 o
  -6   4   2     4330.35     4262.43    100.82 o
  -5   4   2        1.04       57.64     13.14 o
  -4   4   2     2918.88     3219.18     94.73 o
  -3   4   2    24279.60    24964.40    370.27 o
  -2   4   2      121.94      150.51     17.11 o
  -1   4   2     2091.77     2049.70     44.54 o
   0   4   2        2.76       54.88     21.48 o
   1   4   2    11283.69    11836.33    185.90 o
   2   4   2     4114.61     4441.15     82.68 o
   3   4   2     5382.28     6078.85    108.28 o
   4   4   2       38.59       41.81     10.23 o
   5   4   2    15124.74    14937.84    241.49 o
   6   4   2       52.46       45.28     13.55 o
   7   4   2      682.26      685.61     39.56 o
   8   4   2      981.85      908.22     55.20 o
   9   4   2     2466.11     2409.09    132.75 o
  10   4   2        5.17       25.77     31.31 o
  11   4   2      299.72      411.21     69.69 o
  12   4   2      144.43      213.87     59.89 o
  13   4   2      734.81      945.23    149.11 o
 -14   5   2      248.78      273.44     69.95 o
 -13   5   2      405.71      511.79     82.68 o
 -12   5   2      317.85      383.83    123.38 o
 -11   5   2      118.32      155.96     46.66 o
 -10   5   2     1028.04      975.42    110.00 o
  -9   5   2     2602.60     3003.62    112.72 o
  -8   5   2     2765.04     2467.52     86.49 o
  -7   5   2      650.67      777.13     46.07 o
  -6   5   2     4861.08     4768.43    110.11 o
  -5   5   2    11872.60    10994.07    196.10 o
  -4   5   2    21497.07    22278.73    371.21 o
  -3   5   2     1488.42     1528.31     39.95 o
  -2   5   2     3006.42     3047.84     62.00 o
  -1   5   2    35069.62    34601.58    506.37 o
   0   5   2    19972.97    20749.35    313.53 o
   1   5   2        1.08       26.02      9.18 o
   2   5   2    19252.65    19714.70    302.07 o
   3   5   2     8669.64     7712.35    144.72 o
   4   5   2     9172.57     9281.24    159.48 o
   5   5   2      562.99      651.13     46.61 o
   6   5   2     2410.00     2263.33     62.35 o
   7   5   2     4048.20     3736.58     95.00 o
   8   5   2     3473.17     3506.78    133.00 o
   9   5   2      178.28      257.58     40.15 o
  10   5   2        5.29       51.71     31.30 o
  11   5   2       50.85       86.12     35.34 o
  12   5   2      210.65      290.85     77.48 o
  13   5   2      138.42      224.31     75.74 o
 -14   6   2      419.11      549.46    130.07 o
 -13   6   2      101.05       47.57     47.32 o
 -12   6   2       85.71       72.74     49.80 o
 -11   6   2      629.24      577.24     60.38 o
 -10   6   2     3255.94     3066.64    196.77 o
  -9   6   2       80.42      137.81     43.39 o
  -8   6   2      178.17      265.44     37.36 o
  -7   6   2     1435.05     1326.91     74.72 o
  -6   6   2     2119.64     1861.03     61.67 o
  -5   6   2       90.34      105.40     15.17 o
  -4   6   2     2452.45     2414.15     56.26 o
  -3   6   2     1847.80     1491.42     45.51 o
  -2   6   2     3473.42     3455.44    113.09 o
  -1   6   2       16.08       13.51      7.33 o
   0   6   2    15353.62    15211.04    240.04 o
   1   6   2      116.16      124.38     19.41 o
   2   6   2      943.10      963.98     33.17 o
   3   6   2     3628.21     3960.05     87.71 o
   4   6   2     8680.18     8145.83    145.42 o
   5   6   2     1918.24     1773.44     54.58 o
   6   6   2      129.89      161.32     20.52 o
   7   6   2      161.60      177.78     25.89 o
   8   6   2     7216.05     6376.65    173.49 o
   9   6   2      118.44      153.94     35.18 o
  10   6   2      306.07      406.62     55.92 o
  11   6   2       28.39       47.06     37.36 o
  12   6   2      930.50      923.44    141.23 o
  13   6   2       96.92      161.73     79.03 o
 -13   7   2      654.32      758.63     97.78 o
 -12   7   2      136.16      181.41     51.00 o
 -11   7   2       28.53       69.82     34.25 o
 -10   7   2      243.52      272.42     44.69 o
  -9   7   2     6303.65     5885.88    169.90 o
  -8   7   2        5.96       42.48     24.70 o
  -7   7   2     1042.07      999.44     67.32 o
  -6   7   2       68.04       36.08     19.97 o
  -5   7   2     3633.57     3187.91     71.39 o
  -4   7   2     1608.41     1788.17     47.87 o
  -3   7   2      261.02      322.80     19.16 o
  -2   7   2     2992.12     3165.71     99.14 o
  -1   7   2    29612.41    27140.83    450.54 o
   0   7   2      529.16      581.46     26.88 o
   1   7   2     1091.03     1230.49     44.63 o
   2   7   2      341.97      408.54     36.48 o
   3   7   2     8373.57     7480.85    154.83 o
   4   7   2      204.02      192.36     18.97 o
   5   7   2      349.41      421.14     35.65 o
   6   7   2      140.79      152.97     24.76 o
   7   7   2     4053.37     3807.98    121.33 o
   8   7   2       53.92       91.18     29.48 o
   9   7   2      158.25      186.98     42.21 o
  10   7   2        0.23       47.90     32.96 o
  11   7   2     1393.12     1483.46    100.74 o
  12   7   2      132.23      185.75     56.11 o
  13   7   2       38.91      109.66     73.32 o
 -13   8   2      386.53      360.77     84.00 o
 -12   8   2      401.93      265.57     68.73 o
 -11   8   2       22.97       97.87     38.58 o
 -10   8   2     1215.19     1185.51     86.04 o
  -9   8   2      283.36      264.03     42.32 o
  -8   8   2     2531.96     2247.52    175.59 o
  -7   8   2      665.72      634.72     60.47 o
  -6   8   2     2423.07     1943.61    120.59 o
  -5   8   2      563.11      527.15     50.71 o
  -4   8   2     1254.87     1193.48     55.85 o
  -3   8   2      473.19      395.39     23.84 o
  -2   8   2     2810.65     2553.37     62.65 o
  -1   8   2      634.99      708.95     32.69 o
   0   8   2     2068.45     1813.29     54.86 o
   1   8   2     2643.35     2739.72     66.18 o
   2   8   2     1647.75     1566.36     59.91 o
   3   8   2     2417.14     2303.42    155.08 o
   4   8   2     3173.29     2820.18     99.30 o
   5   8   2     1170.51     1085.30     58.51 o
   6   8   2     6198.67     5378.88    131.27 o
   7   8   2      946.99      788.54     87.11 o
   8   8   2      514.32      502.28     53.90 o
   9   8   2      206.38      139.25     35.08 o
  10   8   2      377.28      376.53     59.78 o
  11   8   2      588.90      752.61     74.40 o
  12   8   2      344.36      271.03     65.09 o
 -13   9   2      235.66      349.38     89.47 o
 -12   9   2      724.15      599.75     83.29 o
 -11   9   2        1.11       20.41     35.50 o
 -10   9   2        3.82      -17.65     45.06 o
  -9   9   2     1583.33     1548.30    138.47 o
  -8   9   2      742.96      634.93     60.54 o
  -7   9   2       13.64       35.15     26.09 o
  -6   9   2     2046.58     2010.03    102.14 o
  -5   9   2     1690.18     1740.13     87.06 o
  -4   9   2     6227.64     6048.36    138.46 o
  -3   9   2      296.30      323.65     32.49 o
  -2   9   2     3554.37     3534.91     79.46 o
  -1   9   2     3041.28     2837.22     71.21 o
   0   9   2     6016.78     5829.60    117.16 o
   1   9   2       20.09       24.88     11.26 o
   2   9   2     6272.45     5743.37    132.67 o
   3   9   2     1485.96     1636.79     84.66 o
   4   9   2     2144.37     2000.58     74.00 o
   5   9   2      307.70      353.09     45.01 o
   6   9   2      311.60      384.23     38.03 o
   7   9   2     3366.61     3019.55    117.31 o
   8   9   2       13.90        9.60     28.53 o
   9   9   2       67.78       82.16     31.97 o
  10   9   2      995.10      992.87     83.86 o
  11   9   2      325.07      281.77     64.06 o
  12   9   2        3.20       26.80     49.52 o
 -12  10   2      334.78      261.17     68.77 o
 -11  10   2      929.37      880.62     81.87 o
 -10  10   2        1.98      -19.41     28.72 o
  -9  10   2      440.36      403.87     54.17 o
  -8  10   2      660.14      681.40     64.58 o
  -7  10   2     1563.85     1561.14     92.90 o
  -6  10   2       27.26       95.68     28.00 o
  -5  10   2      112.33      108.48     29.95 o
  -4  10   2     1026.77      958.90     55.54 o
  -3  10   2     3233.97     2734.65    145.02 o
  -2  10   2       67.85      110.01     20.17 o
  -1  10   2      268.40      324.48     25.60 o
   0  10   2      612.13      573.62     39.52 o
   1  10   2     1176.61     1215.91     59.55 o
   2  10   2     2152.09     2019.42     81.24 o
   3  10   2      538.73      544.20     42.78 o
   4  10   2      761.79      752.74     51.93 o
   5  10   2     4251.80     3805.94    108.86 o
   6  10   2      300.02      326.52     43.60 o
   7  10   2       76.50       91.11     29.03 o
   8  10   2       39.92       65.42     34.06 o
   9  10   2      807.06      839.54     74.39 o
  10  10   2      325.75      299.97     49.16 o
  11  10   2      464.04      441.93     89.66 o
  12  10   2        5.43       68.33     61.85 o
 -12  11   2      169.79      171.77     54.26 o
 -11  11   2      554.36      629.71     73.68 o
 -10  11   2      473.30      418.16     56.51 o
  -9  11   2       26.09       35.43     68.32 o
  -8  11   2     1312.19      955.42    151.68 o
  -7  11   2      190.38      289.61     44.33 o
  -6  11   2      723.10      771.51     65.46 o
  -5  11   2      524.11      573.68     54.24 o
  -4  11   2     3798.30     3615.09    107.10 o
  -3  11   2      489.60      461.92     41.05 o
  -2  11   2      620.36      580.51     59.94 o
  -1  11   2      691.09      676.75     50.90 o
   0  11   2      327.77      357.22     33.33 o
   1  11   2      271.01      346.10     43.84 o
   2  11   2     5947.41     5482.64    223.78 o
   3  11   2        1.92       53.21     22.16 o
   4  11   2     2322.19     2374.75     89.72 o
   5  11   2     1503.19     1306.36     70.69 o
   6  11   2      930.22      783.83     70.25 o
   7  11   2       88.34      167.07     38.67 o
   8  11   2      758.79      780.88     90.87 o
   9  11   2      387.24      396.60     55.13 o
  10  11   2      579.66      432.59     70.42 o
  11  11   2        1.88      103.08     54.06 o
 -11  12   2      242.79      178.42     62.17 o
 -10  12   2     1079.77     1086.44     99.75 o
  -9  12   2      167.49      195.85     47.14 o
  -8  12   2       69.08      106.82     37.23 o
  -7  12   2     1855.97     1793.59    104.75 o
  -6  12   2      366.95      380.73     48.24 o
  -5  12   2      171.51      197.82     35.40 o
  -4  12   2      201.71      230.61     39.63 o
  -3  12   2     2398.32     2129.94     82.76 o
  -2  12   2      489.52      473.12     41.88 o
  -1  12   2        3.95       24.05     24.09 o
   0  12   2        1.87       -4.46     23.91 o
   1  12   2     1878.58     1850.17     77.43 o
   2  12   2        7.57      -20.95     20.95 o
   3  12   2      170.40      139.56     28.08 o
   4  12   2      324.96      330.43     38.43 o
   5  12   2     1064.80      923.44     70.90 o
   6  12   2        2.19       73.50     34.15 o
   7  12   2       99.13      110.24     37.41 o
   8  12   2      727.21      740.23     73.15 o
   9  12   2      326.59      345.59     52.21 o
  10  12   2      228.53      395.68     73.16 o
  11  12   2        3.28       66.83     51.58 o
 -11  13   2       11.39       94.09     45.48 o
 -10  13   2      408.38      460.41     64.04 o
  -9  13   2      997.34     1034.56     87.14 o
  -8  13   2        7.87       59.77     68.32 o
  -7  13   2      532.48      439.64     55.03 o
  -6  13   2      702.64      629.54     64.64 o
  -5  13   2      646.58      551.35     65.84 o
  -4  13   2      717.30      643.10     80.62 o
  -3  13   2        0.25       26.08     22.22 o
  -2  13   2        5.42        8.45     26.60 o
  -1  13   2     2198.16     2114.06    108.86 o
   0  13   2        4.06       43.24     42.70 o
   1  13   2        1.04       38.36     29.70 o
   2  13   2      270.56      316.95     37.26 o
   3  13   2     2224.43     2220.37     92.66 o
   4  13   2      563.73      786.31     73.19 o
   5  13   2       57.52      103.44     29.73 o
   6  13   2        6.16       56.08     32.63 o
   7  13   2     1156.89     1325.33     95.31 o
   8  13   2      557.49      535.40     64.96 o
   9  13   2      136.76      237.83     71.12 o
  10  13   2        0.15       43.94     49.60 o
 -10  14   2      260.79      233.68     50.75 o
  -9  14   2      391.22      401.33     58.92 o
  -8  14   2       53.78       26.32     33.39 o
  -7  14   2       14.00       24.96     34.90 o
  -6  14   2      818.36      726.05     69.52 o
  -5  14   2       36.67       26.19     49.61 o
  -4  14   2       60.47      249.70    106.24 o
  -3  14   2       50.67      111.94     36.07 o
  -2  14   2      262.80      216.94     40.01 o
  -1  14   2       14.29       15.43     28.59 o
   0  14   2      356.78      320.13     46.00 o
   1  14   2       17.80       39.63     27.39 o
   2  14   2      140.78      153.80     37.58 o
   3  14   2       23.73       76.49     43.15 o
   4  14   2      830.33      823.21     68.59 o
   5  14   2      129.74      232.99     45.18 o
   6  14   2       44.31       65.17     40.99 o
   7  14   2      379.72      368.81     55.38 o
   8  14   2      552.95      387.77     66.96 o
   9  14   2      122.16      182.36     53.57 o
  10  14   2       79.82       54.51     49.52 o
  -9  15   2      627.05      558.37     73.79 o
  -8  15   2      157.99      201.43     46.51 o
  -7  15   2        2.68       24.87     48.85 o
  -6  15   2       42.42      104.53     37.85 o
  -5  15   2      808.03      679.79     87.05 o
  -4  15   2       11.41       57.46     44.11 o
  -3  15   2      171.48      151.78     46.58 o
  -2  15   2      173.12      216.47     54.66 o
  -1  15   2     2120.99     2051.72    114.45 o
   0  15   2      213.05      280.74     46.94 o
   1  15   2      450.68      465.75     63.88 o
   2  15   2       21.55       67.32     37.92 o
   3  15   2      473.07      373.22     51.84 o
   4  15   2       33.21       45.05     43.32 o
   5  15   2        1.69       70.91     35.23 o
   6  15   2      337.16      294.52     50.22 o
   7  15   2      416.61      423.59     65.91 o
   8  15   2       92.18      179.01     56.13 o
   9  15   2        4.12       94.29     52.15 o
  -9  16   2       89.58      146.88     48.72 o
  -8  16   2      323.94      356.86     59.64 o
  -7  16   2       54.14       91.32     39.88 o
  -6  16   2       56.26       87.71     47.66 o
  -5  16   2       64.72        7.78     42.70 o
  -4  16   2      110.01      158.21     50.83 o
  -3  16   2       82.93      105.35     70.56 o
  -2  16   2        1.71       32.15     36.22 o
  -1  16   2        1.59       -5.13     31.74 o
   0  16   2      583.64      600.28     66.55 o
   1  16   2      182.80      173.20     46.80 o
   2  16   2      797.88      772.34     83.35 o
   3  16   2       87.72      138.27     42.82 o
   4  16   2       11.47       -1.25     40.16 o
   5  16   2      309.01      263.55     62.05 o
   6  16   2      193.09      366.28     58.67 o
   7  16   2      132.31      230.91     54.96 o
   8  16   2       71.96       75.11     47.83 o
  -7  17   2       59.56      102.70     60.03 o
  -6  17   2       56.01       52.29     76.48 o
  -5  17   2       41.28      125.27     55.65 o
  -4  17   2      499.57      417.03     67.53 o
  -3  17   2        6.56      -16.99     68.52 o
  -2  17   2       90.17      104.47     47.71 o
  -1  17   2       87.55      109.58     40.44 o
   0  17   2      242.11      267.48     56.03 o
   1  17   2        7.99       73.30     39.56 o
   2  17   2      135.79      113.90     42.44 o
   3  17   2      108.65      178.39     52.01 o
   4  17   2       91.81      191.66     59.89 o
   5  17   2      115.23      144.21     79.74 o
   6  17   2       95.40       78.07     58.73 o
   7  17   2      208.55      152.66     73.64 o
  -6  18   2        7.23       47.02     51.79 o
  -5  18   2        0.06       37.56     61.54 o
  -4  18   2      153.14      255.52     60.31 o
  -3  18   2      227.75      229.58     64.22 o
  -2  18   2       77.54       43.55     45.82 o
  -1  18   2       27.44       82.59     39.39 o
   0  18   2        0.30       93.04     43.28 o
   1  18   2      355.86      381.07     59.58 o
   2  18   2       40.31       76.40     35.90 o
   3  18   2        0.14       65.11     44.93 o
   4  18   2       31.25      107.50     55.54 o
   5  18   2      100.01      156.64     63.71 o
  -4  19   2       20.83       89.47     55.35 o
  -3  19   2      103.89      174.62     58.80 o
  -2  19   2        2.08       -7.71     53.70 o
  -1  19   2        0.49      112.59     58.33 o
   0  19   2        0.63       43.17     44.48 o
   1  19   2        1.48       73.56     49.45 o
   2  19   2       35.91       30.94     51.13 o
   3  19   2       28.70       55.21     54.78 o
   4  19   2       83.06       51.56     59.18 o
 -13   0   3      273.46      220.51     61.25 o
 -11   0   3     1876.81     2098.27    153.13 o
  -9   0   3      938.30      857.85     88.59 o
  -7   0   3      574.24      684.05     63.03 o
  -5   0   3     5587.04     6212.62    154.96 o
  -3   0   3    41251.77    44514.41    899.15 o
  -1   0   3     8032.32     8429.35    183.34 o
   1   0   3      758.96      827.58     31.36 o
   3   0   3     6699.85     6841.04    165.68 o
   5   0   3      927.25      834.40     54.35 o
   7   0   3      957.51     1005.26     71.08 o
   9   0   3      157.90      248.07     41.14 o
  11   0   3      670.25      649.50     92.00 o
  13   0   3      163.03      328.98    106.51 o
 -14   1   3      202.30      281.03     62.63 o
 -13   1   3       73.52       83.85     35.53 o
 -12   1   3       50.38      130.30     33.70 o
 -11   1   3       86.56      100.82     31.83 o
 -10   1   3     1545.13     1545.24    106.16 o
  -9   1   3       23.15       29.03     19.76 o
  -8   1   3     3980.80     3767.32    101.60 o
  -7   1   3     3370.58     3671.73     77.25 o
  -6   1   3     8758.96     8884.35    151.03 o
  -5   1   3      979.03     1159.31     40.99 o
  -4   1   3      572.55      582.71     22.27 o
  -3   1   3     1020.43     1051.29     27.63 o
  -2   1   3    18623.55    20667.09    325.77 o
  -1   1   3     1906.26     1928.52     38.35 o
   0   1   3     3342.24     3182.61     55.73 o
   1   1   3     8609.93     9051.10    167.69 o
   2   1   3    21682.93    22033.62    324.81 o
   3   1   3      385.90      616.40     50.96 o
   4   1   3     6854.92     7316.73    128.53 o
   5   1   3     4089.89     4357.50     90.76 o
   6   1   3     7569.94     7316.24    138.90 o
   7   1   3      106.30      126.45     21.07 o
   8   1   3      473.69      585.71     41.10 o
   9   1   3      366.35      420.54     38.88 o
  10   1   3     1910.33     1895.43     89.67 o
  11   1   3      132.17      221.02     44.68 o
  12   1   3        2.15       28.44     33.99 o
  13   1   3        9.26      113.23     62.55 o
 -14   2   3       47.97      160.42     58.27 o
 -13   2   3      157.88      185.86     60.54 o
 -12   2   3      764.92      872.72     80.96 o
 -11   2   3      260.10      325.13     45.06 o
 -10   2   3      125.95      177.68     33.20 o
  -9   2   3     2307.28     2203.22     88.31 o
  -8   2   3     3783.28     3477.07    127.78 o
  -7   2   3     1404.52     1503.02     45.33 o
  -6   2   3     2154.02     2374.90     66.71 o
  -5   2   3     7196.74     7307.63    143.36 o
  -4   2   3     2307.51     2265.38     57.28 o
  -3   2   3    13249.03    13611.75    207.82 o
  -2   2   3        6.21        3.10      5.37 o
  -1   2   3      292.17      449.47     18.66 o
   0   2   3     5471.09     5628.56     93.44 o
   1   2   3     3290.28     3610.64     65.50 o
   2   2   3     1649.11     1611.94     37.86 o
   3   2   3     6745.76     6795.01    118.10 o
   4   2   3     3034.02     3235.69     70.15 o
   5   2   3      386.26      280.46     23.85 o
   6   2   3      997.56     1067.81     47.27 o
   7   2   3      257.27      242.21     25.77 o
   8   2   3      650.12      678.02     44.54 o
   9   2   3      204.40      217.76     29.81 o
  10   2   3      522.68      585.72     59.57 o
  11   2   3      428.50      469.92     58.76 o
  12   2   3       33.58      102.98     49.93 o
  13   2   3      115.21       79.58     62.70 o
 -14   3   3       30.02      120.10     54.53 o
 -13   3   3      249.05      251.84     58.37 o
 -12   3   3       26.38       39.48     39.00 o
 -11   3   3      737.68      702.72     64.66 o
 -10   3   3       69.95       81.30     34.26 o
  -9   3   3     1118.61     1208.48     61.31 o
  -8   3   3      420.57      453.93     37.54 o
  -7   3   3      976.59      936.96     48.69 o
  -6   3   3      731.55      575.05     36.23 o
  -5   3   3       84.95       94.84     16.15 o
  -4   3   3       69.01      116.13     17.97 o
  -3   3   3     5330.78     4935.51     86.85 o
  -2   3   3      721.66      843.56     26.43 o
  -1   3   3       61.96      103.70     11.03 o
   0   3   3      450.69      438.99     20.71 o
   1   3   3    24381.85    25321.53    372.30 o
   2   3   3      770.92      729.79     30.93 o
   3   3   3     8954.60     9615.85    159.62 o
   4   3   3     1435.55     1546.17     50.10 o
   5   3   3     6573.27     5962.21    115.61 o
   6   3   3     1250.07     1282.90     50.52 o
   7   3   3       29.21       35.79     15.60 o
   8   3   3      727.30      774.19     46.84 o
   9   3   3     5422.70     5054.07    195.81 o
  10   3   3        0.87      -12.97     33.82 o
  11   3   3      316.05      333.92     50.33 o
  12   3   3      227.34      289.07     85.21 o
  13   3   3      267.47      277.17     92.30 o
 -14   4   3        0.64        1.38     49.90 o
 -13   4   3       57.48      114.78     54.39 o
 -12   4   3      540.25      472.82     73.00 o
 -11   4   3       47.63       77.95     40.76 o
 -10   4   3      164.31      177.22     51.09 o
  -9   4   3      102.37      106.05     40.19 o
  -8   4   3     7844.41     7707.77    167.01 o
  -7   4   3      812.03      774.73     45.66 o
  -6   4   3       12.06       64.79     15.55 o
  -5   4   3      270.47      248.48     23.23 o
  -4   4   3    18397.04    19432.99    330.76 o
  -3   4   3      574.51      624.53     23.94 o
  -2   4   3     1908.29     1932.42     43.91 o
  -1   4   3        0.44       30.87      8.50 o
   0   4   3    27118.10    27918.38    411.84 o
   1   4   3      742.32      801.10     28.39 o
   2   4   3       12.71       50.17      9.60 o
   3   4   3      490.80      564.33     27.05 o
   4   4   3     5533.14     5432.13    105.11 o
   5   4   3     1010.79      950.07     44.43 o
   6   4   3      307.57      382.94     29.94 o
   7   4   3      277.96      343.46     30.88 o
   8   4   3     5166.13     4879.72    125.52 o
   9   4   3     1075.06      962.92     72.45 o
  10   4   3       50.12       76.25     34.36 o
  11   4   3        2.62       18.13     35.72 o
  12   4   3      402.90      437.05     84.46 o
  13   4   3       73.97      201.84     77.80 o
 -14   5   3      127.44      170.06     56.63 o
 -13   5   3      104.91      112.13     50.31 o
 -12   5   3       31.38       33.94     39.29 o
 -11   5   3      483.59      550.26     72.71 o
 -10   5   3       63.42       31.56     27.37 o
  -9   5   3      535.97      481.89     50.01 o
  -8   5   3       16.49       53.01     18.71 o
  -7   5   3     2863.79     2641.46    119.98 o
  -6   5   3     1889.38     1641.97     91.89 o
  -5   5   3     1098.65     1226.59     49.12 o
  -4   5   3      146.65      299.71     19.16 o
  -3   5   3     4185.85     3773.13     75.13 o
  -2   5   3     1566.42     1655.00     42.71 o
  -1   5   3     3668.12     3463.23     76.29 o
   0   5   3     1409.26     1469.65     39.75 o
   1   5   3     6174.01     5703.81    104.36 o
   2   5   3     4796.30     5460.03    112.54 o
   3   5   3       31.63      130.25     15.54 o
   4   5   3       25.36       13.25     11.82 o
   5   5   3     5030.97     5029.85    103.52 o
   6   5   3     1342.60     1293.74     95.22 o
   7   5   3     1058.39     1274.47     96.67 o
   8   5   3     1311.12     1348.81     81.28 o
   9   5   3     1374.24     1406.01     87.43 o
  10   5   3       22.27       50.16     35.53 o
  11   5   3        7.18      102.15     46.58 o
  12   5   3      272.15      151.81    164.49 o
  13   5   3      352.88      620.48    177.51 o
 -14   6   3       68.44      135.42     55.27 o
 -13   6   3      293.52      373.25    116.98 o
 -12   6   3      116.49      134.97     46.20 o
 -11   6   3      461.89      439.33     66.39 o
 -10   6   3      662.36      643.58     61.60 o
  -9   6   3      406.81      328.01     40.34 o
  -8   6   3     2261.48     2220.59     92.93 o
  -7   6   3     3479.72     3343.55    106.20 o
  -6   6   3      248.44      204.01     23.53 o
  -5   6   3     5160.42     5431.77    103.93 o
  -4   6   3        5.18       54.40     10.47 o
  -3   6   3    15369.67    15839.32    250.93 o
  -2   6   3     1794.77     2022.12     51.44 o
  -1   6   3     1106.46     1172.09     44.10 o
   0   6   3    13228.80    13469.95    236.24 o
   1   6   3     1929.85     2031.02     51.64 o
   2   6   3      699.51      950.70     49.22 o
   3   6   3     2764.93     2555.42     60.68 o
   4   6   3     3484.33     3137.06     72.65 o
   5   6   3     1287.18     1264.50     48.53 o
   6   6   3       49.78       68.37     24.17 o
   7   6   3     3134.14     2728.93     93.49 o
   8   6   3     2518.45     2385.78    108.66 o
   9   6   3       18.53       30.66     29.42 o
  10   6   3        4.67       21.79     31.44 o
  11   6   3      644.59      671.09    114.66 o
  12   6   3      401.89      453.47     81.22 o
  13   6   3        5.27      160.23     75.09 o
 -14   7   3      215.31      291.10     64.51 o
 -13   7   3      161.18      104.22     53.85 o
 -12   7   3       66.95       29.38     52.67 o
 -11   7   3      251.59      189.27     45.07 o
 -10   7   3      625.99      628.91     75.99 o
  -9   7   3      154.54      108.88     33.24 o
  -8   7   3      111.01      145.58     32.64 o
  -7   7   3     1842.90     1811.23    135.62 o
  -6   7   3     4158.60     3568.39    213.85 o
  -5   7   3      424.43      500.40     28.55 o
  -4   7   3      445.37      425.08     23.95 o
  -3   7   3        2.89       26.47      9.81 o
  -2   7   3    10541.05    10598.13    180.13 o
  -1   7   3     1556.07     1705.17     75.66 o
   0   7   3     1262.31     1087.83     52.39 o
   1   7   3      801.38      914.33     58.39 o
   2   7   3     5596.62     5249.86    103.58 o
   3   7   3     3244.95     3132.53     83.43 o
   4   7   3     5090.80     4691.18    118.02 o
   5   7   3       57.22       64.18     18.03 o
   6   7   3     3582.28     3416.14     98.54 o
   7   7   3      660.71      633.31     50.98 o
   8   7   3     1471.77     1378.55     85.27 o
   9   7   3      112.94      183.47     66.96 o
  10   7   3      973.24      897.36     89.38 o
  11   7   3      343.00      349.28     64.06 o
  12   7   3       97.92      134.58     53.20 o
 -13   8   3      435.83      408.60     79.42 o
 -12   8   3      296.51      318.70     62.84 o
 -11   8   3      149.02      245.24     46.93 o
 -10   8   3      709.86      701.43     67.26 o
  -9   8   3     2284.24     2135.27    108.71 o
  -8   8   3      147.26      157.57     37.87 o
  -7   8   3     1312.76     1344.67     81.21 o
  -6   8   3      390.60      391.91     43.78 o
  -5   8   3     5342.39     4966.96    138.30 o
  -4   8   3     1135.21     1146.77     42.30 o
  -3   8   3     5516.60     5165.76    104.12 o
  -2   8   3      146.31      213.86     19.16 o
  -1   8   3     1110.72     1076.17     40.31 o
   0   8   3      390.33      490.44     30.60 o
   1   8   3     2416.22     2538.35     64.61 o
   2   8   3       70.38      114.36     20.25 o
   3   8   3     3924.80     3635.51    119.30 o
   4   8   3        8.31       69.08     19.93 o
   5   8   3     1620.03     1769.31     74.69 o
   6   8   3       79.04       52.95     22.34 o
   7   8   3      837.40      718.74     60.85 o
   8   8   3       59.22       79.60     30.71 o
   9   8   3       61.10       92.72     33.63 o
  10   8   3      385.56      452.43     67.96 o
  11   8   3      385.40      436.03     67.53 o
  12   8   3        9.07       43.99     50.47 o
 -13   9   3      168.47      166.51     66.75 o
 -12   9   3      294.93      285.33     69.42 o
 -11   9   3       59.62      129.81     43.63 o
 -10   9   3      394.25      395.48     53.06 o
  -9   9   3      697.45      641.37     62.54 o
  -8   9   3     1506.44     1431.03     89.61 o
  -7   9   3       85.01       91.46     29.32 o
  -6   9   3     2889.11     2799.97    123.34 o
  -5   9   3      140.67      154.88     28.43 o
  -4   9   3      634.17      580.89     49.80 o
  -3   9   3     3461.71     3328.44     78.46 o
  -2   9   3     6166.61     5899.13    117.11 o
  -1   9   3     1719.89     1810.95     55.13 o
   0   9   3      134.37      207.70     26.64 o
   1   9   3     2804.39     2248.80     99.85 o
   2   9   3     5125.80     5134.73    123.69 o
   3   9   3       35.00       28.19     18.32 o
   4   9   3     1089.09     1155.45     61.30 o
   5   9   3     4376.08     3799.45    107.84 o
   6   9   3     7324.38     6714.65    158.35 o
   7   9   3      100.79      170.53     37.66 o
   8   9   3       57.20       61.23     31.24 o
   9   9   3      826.80      873.04     77.61 o
  10   9   3      717.32      666.84     95.25 o
  11   9   3       20.03       30.43     45.34 o
  12   9   3        0.02      142.27     56.83 o
 -13  10   3      131.99      168.85     57.97 o
 -12  10   3      818.56      909.25     84.69 o
 -11  10   3       14.82       52.62     35.86 o
 -10  10   3      255.09      314.06     49.43 o
  -9  10   3      263.19      293.17     47.19 o
  -8  10   3     2318.95     2199.44    136.99 o
  -7  10   3      122.27       91.47     29.70 o
  -6  10   3       38.28        5.52     49.88 o
  -5  10   3      461.71      442.91     47.36 o
  -4  10   3     2244.86     2276.68     95.33 o
  -3  10   3       49.41       94.92     19.47 o
  -2  10   3      249.82      285.86     23.43 o
  -1  10   3       75.43      115.07     17.75 o
   0  10   3     1758.78     1870.76     66.15 o
   1  10   3       21.65       31.97     18.81 o
   2  10   3       57.57       54.59     20.81 o
   3  10   3      541.83      646.62     47.63 o
   4  10   3      651.61      802.74     53.13 o
   5  10   3       36.80       62.76     21.54 o
   6  10   3      412.55      457.61     50.64 o
   7  10   3      758.76      695.82     63.27 o
   8  10   3      490.91      520.46     58.21 o
   9  10   3      602.57      541.73     74.75 o
  10  10   3      314.70      281.89     62.49 o
  11  10   3       18.21       76.84     46.92 o
 -12  11   3      224.51      261.93     52.15 o
 -11  11   3      749.01      815.09     79.28 o
 -10  11   3       15.76       -7.47     33.27 o
  -9  11   3      392.66      322.14     48.28 o
  -8  11   3      492.74      458.06     74.47 o
  -7  11   3     1846.67     2019.37    282.66 o
  -6  11   3      381.26      332.46     44.67 o
  -5  11   3      108.57       70.87     37.24 o
  -4  11   3       81.54       80.09     33.14 o
  -3  11   3     5939.51     5737.01    140.22 o
  -2  11   3        0.54       29.22     18.07 o
  -1  11   3     1013.15      970.97     60.30 o
   0  11   3      225.58      321.04     33.41 o
   1  11   3     3649.67     3403.36    114.78 o
   2  11   3       21.68       72.83     21.73 o
   3  11   3     1185.51     1228.95     68.22 o
   4  11   3     1614.11     1471.68     82.41 o
   5  11   3     3748.73     3478.88    107.56 o
   6  11   3       13.62       90.87     30.76 o
   7  11   3      655.17      615.64     62.92 o
   8  11   3      397.65      408.93     53.04 o
   9  11   3      797.56      897.82     94.56 o
  10  11   3       58.42      109.59     49.04 o
  11  11   3       26.16       91.04     58.54 o
 -12  12   3      192.88      283.54     53.04 o
 -11  12   3      451.57      523.41     91.21 o
 -10  12   3      221.00      227.05     47.50 o
  -9  12   3        5.72       55.81     42.70 o
  -8  12   3     1019.47     1058.23     83.26 o
  -7  12   3      781.54      619.93     63.98 o
  -6  12   3      128.18      186.00     38.72 o
  -5  12   3       59.42       57.20     30.37 o
  -4  12   3     1537.94     1387.07     86.24 o
  -3  12   3      675.59      659.40     49.54 o
  -2  12   3      353.98      398.17     38.37 o
  -1  12   3      147.06      102.46     29.42 o
   0  12   3     2589.61     2636.21    107.27 o
   1  12   3      989.11     1122.34     64.64 o
   2  12   3      335.16      310.76     37.32 o
   3  12   3        4.86        6.85     26.06 o
   4  12   3     1171.49     1300.30     91.45 o
   5  12   3      503.32      438.97     58.57 o
   6  12   3      185.88      227.87     41.81 o
   7  12   3      420.94      377.78     58.84 o
   8  12   3     1491.55     1226.71    107.09 o
   9  12   3      172.10      118.97     47.85 o
  10  12   3        2.45      122.87     48.82 o
 -11  13   3      126.98      191.09     47.20 o
 -10  13   3      453.61      373.97     60.21 o
  -9  13   3        0.37       55.17     36.02 o
  -8  13   3        0.25      -19.21     31.30 o
  -7  13   3      696.17      623.03     66.32 o
  -6  13   3     1056.68     1138.91     85.04 o
  -5  13   3      353.68      397.04     56.68 o
  -4  13   3        0.06       12.63     27.84 o
  -3  13   3     1374.19     1497.46     77.37 o
  -2  13   3     1681.33     1738.96    134.76 o
  -1  13   3      113.83      224.77     40.01 o
   0  13   3      212.26      291.77     52.61 o
   1  13   3       12.48       83.43     31.21 o
   2  13   3     3189.88     3044.76    108.03 o
   3  13   3      153.71      206.58     35.67 o
   4  13   3      305.72      270.18     38.14 o
   5  13   3      122.82      175.05     50.56 o
   6  13   3      337.42      416.12     56.45 o
   7  13   3      186.50      238.66     48.13 o
   8  13   3      343.41      370.92     65.88 o
   9  13   3      395.65      364.16     67.40 o
  10  13   3       45.27       87.68     49.61 o
 -10  14   3      328.77      361.00     56.55 o
  -9  14   3      485.83      553.41     68.89 o
  -8  14   3        1.75       48.91     37.85 o
  -7  14   3      394.63      416.18     77.55 o
  -6  14   3      687.70      612.58    102.14 o
  -5  14   3      165.76      179.23     46.75 o
  -4  14   3      520.75      470.00     69.96 o
  -3  14   3      296.28      286.55     58.27 o
  -2  14   3      285.71      390.96     54.66 o
  -1  14   3      568.33      639.35     63.55 o
   0  14   3      205.33      200.63     48.85 o
   1  14   3       93.27       95.91     36.29 o
   2  14   3       20.43       49.59     31.37 o
   3  14   3     1906.68     1864.72     89.29 o
   4  14   3      331.06      397.68     51.13 o
   5  14   3      199.36      196.10     41.20 o
   6  14   3      163.45      128.80     38.72 o
   7  14   3      745.40      779.88     89.32 o
   8  14   3      222.34      263.03     60.28 o
   9  14   3        5.99       92.99     56.42 o
  -9  15   3      136.25      121.54     46.04 o
  -8  15   3       46.28      121.76     44.60 o
  -7  15   3        7.74       75.37     39.29 o
  -6  15   3      655.70      790.01     87.80 o
  -5  15   3       32.69      -10.28     73.83 o
  -4  15   3       23.23       35.83     44.05 o
  -3  15   3       64.50       96.36     44.24 o
  -2  15   3      773.86      719.89     68.26 o
  -1  15   3      121.31      131.01     36.76 o
   0  15   3       11.09       35.46     32.96 o
   1  15   3      383.41      440.92     56.87 o
   2  15   3      552.80      461.91    115.81 o
   3  15   3       52.62      156.23     40.39 o
   4  15   3       56.19       93.75     42.18 o
   5  15   3      349.51      381.12     56.27 o
   6  15   3      573.04      760.69    118.47 o
   7  15   3       64.99      126.79     49.92 o
   8  15   3      229.09      310.88     68.00 o
  -9  16   3      187.30      185.18     46.62 o
  -8  16   3      278.70      263.40     70.18 o
  -7  16   3        0.12       49.20     49.35 o
  -6  16   3       49.03       55.48     47.11 o
  -5  16   3      457.85      392.02     75.58 o
  -4  16   3       63.83      114.96     46.10 o
  -3  16   3      310.84      319.10     65.57 o
  -2  16   3      141.55      174.59     41.27 o
  -1  16   3      616.63      653.13     68.02 o
   0  16   3      438.50      529.53     62.05 o
   1  16   3      392.22      422.77     83.33 o
   2  16   3       26.00       32.50     35.43 o
   3  16   3      320.78      381.86     57.68 o
   4  16   3       35.01       33.04     43.34 o
   5  16   3      177.28      204.19     75.72 o
   6  16   3      100.60      134.12     50.15 o
   7  16   3      281.76      261.93     62.79 o
  -7  17   3       66.20      160.26     57.37 o
  -6  17   3       15.20      121.25     50.05 o
  -5  17   3      117.66       46.75     49.35 o
  -4  17   3       68.83       24.45     47.79 o
  -3  17   3       62.54      103.97     46.61 o
  -2  17   3        2.29       61.77     43.41 o
  -1  17   3        0.65       24.95     34.54 o
   0  17   3       99.95      135.22     42.91 o
   1  17   3      364.27      392.22     59.60 o
   2  17   3       88.19      179.09     47.29 o
   3  17   3       34.60       27.20     38.50 o
   4  17   3        8.45      -19.16     45.87 o
   5  17   3      191.34      173.30    143.19 o
   6  17   3      124.68       94.98     63.68 o
  -6  18   3        2.59       57.17     54.58 o
  -5  18   3        4.67       81.15     79.29 o
  -4  18   3      294.24      330.41    107.89 o
  -3  18   3        0.06       60.92     52.48 o
  -2  18   3        3.21        8.78     74.36 o
  -1  18   3      102.19       77.96     40.78 o
   0  18   3      348.27      370.68     63.54 o
   1  18   3        3.33       73.97     40.33 o
   2  18   3        2.22       46.81     40.79 o
   3  18   3        2.42       85.46     48.77 o
   4  18   3      152.57      365.15     94.69 o
   5  18   3       12.66        3.53     74.55 o
  -4  19   3       68.51       74.03     59.17 o
  -3  19   3      252.48      329.25     96.57 o
  -2  19   3       30.38      126.38     62.73 o
  -1  19   3       40.02       93.60     57.19 o
   0  19   3      139.61      168.73     49.83 o
   1  19   3      116.73      186.51     51.32 o
   2  19   3       24.00      101.49     48.17 o
   3  19   3       64.21      172.80     62.38 o
 -14   0   4      439.79      556.60     96.29 o
 -12   0   4       96.84      128.91     50.60 o
 -10   0   4     4576.30     4303.64    280.46 o
  -8   0   4      632.52      843.92     82.53 o
  -6   0   4    21692.66    22070.03    477.26 o
  -4   0   4     1255.14     1362.30     71.18 o
  -2   0   4   258482.56   232717.88   4587.22 o
   0   0   4     6187.75     5924.64    135.40 o
   2   0   4    53141.66    54205.38   1094.89 o
   4   0   4        4.05       41.23     14.94 o
   6   0   4     5198.48     5086.56    152.51 o
   8   0   4      206.03      291.19     44.46 o
  10   0   4     1808.85     2052.73    202.89 o
  12   0   4        1.11       89.94     71.00 o
 -15   1   4      368.80      407.78     84.40 o
 -14   1   4      128.92      302.00     62.88 o
 -13   1   4        1.94       45.71     30.68 o
 -12   1   4      161.32      253.85     45.01 o
 -11   1   4     2856.56     2762.46    118.20 o
 -10   1   4       37.44      103.15     28.16 o
  -9   1   4       56.04       56.92     22.83 o
  -8   1   4     1893.54     1845.70     64.99 o
  -7   1   4     5175.50     4651.13     93.08 o
  -6   1   4       77.90      128.63     21.12 o
  -5   1   4     2884.21     2937.03     61.91 o
  -4   1   4     5208.95     5111.49     91.60 o
  -3   1   4    17503.16    18771.87    281.12 o
  -2   1   4     5316.16     5588.52     94.95 o
  -1   1   4    32512.98    35188.71    505.44 o
   0   1   4     3896.28     3877.84     72.78 o
   1   1   4    11719.14    11948.91    206.20 o
   2   1   4     3702.82     3584.08     72.62 o
   3   1   4     6678.26     7306.95    125.96 o
   4   1   4    13345.10    15039.60    240.31 o
   5   1   4      379.75      412.89     30.32 o
   6   1   4      201.62      344.00     30.19 o
   7   1   4     7108.69     6796.42    156.45 o
   8   1   4      984.17     1019.59     64.67 o
   9   1   4      701.68      728.28     48.86 o
  10   1   4      155.76      273.86     39.95 o
  11   1   4      703.54      877.20    106.18 o
  12   1   4      121.44      232.94     71.00 o
  13   1   4       15.29      139.64     87.57 o
 -14   2   4      135.04      178.62     69.47 o
 -13   2   4      853.64      939.06    126.77 o
 -12   2   4       32.95      111.03     35.55 o
 -11   2   4      189.01      146.06     36.55 o
 -10   2   4     1813.63     1822.84    103.63 o
  -9   2   4     2979.01     2979.92    139.04 o
  -8   2   4      741.03      936.15     51.00 o
  -7   2   4     3032.59     3180.83     84.78 o
  -6   2   4     5481.73     5218.16    115.58 o
  -5   2   4    25367.22    25435.14    426.30 o
  -4   2   4       26.11       31.94      7.97 o
  -3   2   4       15.23       30.06      7.45 o
  -2   2   4    59373.62    62692.19    960.39 o
  -1   2   4    33394.07    35592.30    513.80 o
   0   2   4     1635.32     1659.42     52.35 o
   1   2   4    17456.36    17572.03    295.95 o
   2   2   4    11588.57    12240.97    192.23 o
   3   2   4     5598.38     4986.69     93.96 o
   4   2   4      291.07      328.99     23.86 o
   5   2   4     4230.78     4224.33     91.06 o
   6   2   4     7366.41     7364.70    142.25 o
   7   2   4      866.97      824.12     47.06 o
   8   2   4      113.29      127.45     23.97 o
   9   2   4     2484.45     2356.66     91.29 o
  10   2   4      725.37      937.85     65.51 o
  11   2   4      332.41      426.90     77.19 o
  12   2   4        1.25       66.27     75.74 o
  13   2   4       83.27      -42.60     78.10 o
 -14   3   4      283.57      249.14     63.93 o
 -13   3   4      110.46      125.85     50.12 o
 -12   3   4     1331.79     1091.26    103.12 o
 -11   3   4       20.76       36.77     26.90 o
 -10   3   4      843.98      902.71     70.19 o
  -9   3   4      174.15      163.47     26.76 o
  -8   3   4     5198.42     4719.46    117.40 o
  -7   3   4      187.83      185.68     23.89 o
  -6   3   4      108.15      136.16     19.82 o
  -5   3   4     2280.58     2139.31     60.98 o
  -4   3   4    22545.38    22409.75    413.96 o
  -3   3   4     6146.74     5942.68    103.84 o
  -2   3   4     1164.08     1235.08     39.16 o
  -1   3   4      936.37     1112.89     32.54 o
   0   3   4    15660.82    16229.27    271.72 o
   1   3   4      842.92      820.67     30.96 o
   2   3   4     1670.40     1679.74     41.82 o
   3   3   4        2.44       30.50     10.30 o
   4   3   4    14206.64    14326.53    232.72 o
   5   3   4       13.75       38.52     14.28 o
   6   3   4     1363.94     1449.03     57.77 o
   7   3   4      184.21      218.73     26.55 o
   8   3   4     6763.31     6531.64    140.84 o
   9   3   4       69.87      152.72     29.85 o
  10   3   4      318.63      312.66    132.54 o
  11   3   4       55.87      126.11     47.23 o
  12   3   4      610.44      862.37    176.33 o
  13   3   4       13.72        4.73     75.74 o
 -14   4   4        5.52       81.85     93.95 o
 -13   4   4     1003.87      911.12     99.61 o
 -12   4   4       34.52       62.06     41.50 o
 -11   4   4      595.69      592.16     76.47 o
 -10   4   4      119.79      171.76     35.53 o
  -9   4   4     3954.98     3905.81    108.02 o
  -8   4   4      121.75      241.31     29.49 o
  -7   4   4     4562.85     4410.40    109.45 o
  -6   4   4     1434.05     1392.45     69.03 o
  -5   4   4    21494.41    21695.11    372.53 o
  -4   4   4     1555.84     1685.44     42.79 o
  -3   4   4     4671.24     4946.45     91.62 o
  -2   4   4     4104.68     3691.96     73.40 o
  -1   4   4    21286.89    22128.16    333.29 o
   0   4   4       25.25       66.09     16.20 o
   1   4   4     9235.43     9054.93    151.73 o
   2   4   4    12117.70    12378.61    199.71 o
   3   4   4    21348.26    21593.26    332.20 o
   4   4   4      382.94      475.61     29.42 o
   5   4   4     4192.77     4261.69     93.93 o
   6   4   4      162.94      153.37     20.47 o
   7   4   4     3455.69     3391.30     87.12 o
   8   4   4      528.97      544.22     44.63 o
   9   4   4     1861.93     2005.66    121.42 o
  10   4   4      170.84      148.62     44.03 o
  11   4   4      209.80      312.42     60.70 o
  12   4   4       15.49       34.60     64.21 o
  13   4   4      168.55      286.38    111.24 o
 -14   5   4       40.45       16.06     51.44 o
 -13   5   4       97.26      142.19     49.78 o
 -12   5   4      800.82      844.70     93.47 o
 -11   5   4      929.34     1040.84    110.33 o
 -10   5   4        5.62       21.50     25.87 o
  -9   5   4       30.09       58.09     20.36 o
  -8   5   4     2806.74     2704.05     86.85 o
  -7   5   4     4284.30     4040.00    182.47 o
  -6   5   4       15.05       36.41     14.44 o
  -5   5   4     2302.93     2533.36     72.87 o
  -4   5   4    11023.88    10376.16    173.04 o
  -3   5   4     4619.65     4923.61     92.37 o
  -2   5   4     1366.28     1531.76     73.63 o
  -1   5   4     2525.99     2235.05     53.62 o
   0   5   4     2553.27     2539.06     75.68 o
   1   5   4     2939.81     2879.94     64.42 o
   2   5   4       39.23       60.82     12.39 o
   3   5   4     4719.40     4461.17     96.00 o
   4   5   4    14192.52    13796.24    234.27 o
   5   5   4      319.74      307.45     31.37 o
   6   5   4       39.26       65.35     19.23 o
   7   5   4     2075.19     1844.31     79.23 o
   8   5   4     3237.31     3253.23    101.38 o
   9   5   4       36.66       69.99     30.62 o
  10   5   4      231.39      209.97     52.39 o
  11   5   4      843.03      924.67     93.65 o
  12   5   4      583.35      613.33    107.11 o
  13   5   4       17.20       35.50     82.84 o
 -14   6   4      238.04      291.70     62.19 o
 -13   6   4      334.57      320.89     64.40 o
 -12   6   4      602.91      633.09     84.58 o
 -11   6   4      139.02      110.10     45.01 o
 -10   6   4     1217.47     1205.78     83.15 o
  -9   6   4       35.21       43.05     31.77 o
  -8   6   4     1433.41     1601.73     85.60 o
  -7   6   4     1615.15     1592.33     79.47 o
  -6   6   4    10443.18     9809.36    196.43 o
  -5   6   4     1676.09     1618.02     45.66 o
  -4   6   4       96.20       61.88     14.11 o
  -3   6   4     2196.89     2181.92     54.36 o
  -2   6   4    28653.90    29039.24    437.45 o
  -1   6   4     1543.91     1651.06     46.94 o
   0   6   4      534.26      625.50     31.68 o
   1   6   4      549.91      674.61     32.86 o
   2   6   4    16733.57    18035.32    315.79 o
   3   6   4       61.79      147.36     20.65 o
   4   6   4       44.15       61.57     16.08 o
   5   6   4      746.67      743.54     39.35 o
   6   6   4     4220.52     3924.06    116.69 o
   7   6   4      809.91      811.38     54.87 o
   8   6   4       43.35       71.55     32.76 o
   9   6   4      106.71      140.44     45.66 o
  10   6   4      634.58      703.28     80.22 o
  11   6   4      288.00      376.60     64.34 o
  12   6   4       51.86      138.88     55.17 o
 -14   7   4       78.35       31.76     47.26 o
 -13   7   4        9.53       47.83     46.48 o
 -12   7   4       53.51       46.94     41.32 o
 -11   7   4     1013.65      915.13     93.60 o
 -10   7   4      887.71      737.20     81.08 o
  -9   7   4      141.18      159.14     45.26 o
  -8   7   4        7.43       29.58     35.87 o
  -7   7   4     4560.85     4046.78    180.25 o
  -6   7   4     1173.03     1154.91     53.47 o
  -5   7   4     3082.96     2915.51     82.07 o
  -4   7   4      338.10      319.39     21.96 o
  -3   7   4     3426.80     3371.25     75.47 o
  -2   7   4       97.58      139.27     16.27 o
  -1   7   4    10301.21    10450.47    179.76 o
   0   7   4      413.95      561.53     30.46 o
   1   7   4    12699.64    12090.38    204.52 o
   2   7   4      807.55      840.92     36.76 o
   3   7   4     6974.94     6554.79    126.38 o
   4   7   4       40.27       46.17     20.94 o
   5   7   4     1055.40     1004.97     57.28 o
   6   7   4      784.30      887.35     56.31 o
   7   7   4     5165.11     4832.26    127.35 o
   8   7   4        0.56       46.02     28.37 o
   9   7   4      323.22      297.76     54.56 o
  10   7   4      590.70      678.95     83.89 o
  11   7   4      797.92      857.83     93.33 o
  12   7   4        0.08       48.96     54.06 o
 -13   8   4       86.61      206.44     61.00 o
 -12   8   4        9.74       48.21     43.70 o
 -11   8   4       32.59       36.77     32.88 o
 -10   8   4     1786.18     1605.15     99.30 o
  -9   8   4     1713.96     1664.84     96.76 o
  -8   8   4      863.62      787.13     64.41 o
  -7   8   4       35.21       24.44     23.33 o
  -6   8   4     7271.40     6566.20    172.04 o
  -5   8   4     3252.93     3073.65    101.56 o
  -4   8   4       83.76      109.46     23.73 o
  -3   8   4     2356.81     2625.31     67.10 o
  -2   8   4    18848.84    18792.20    301.48 o
  -1   8   4     3996.58     3981.57     87.78 o
   0   8   4     2460.59     2337.88     83.87 o
   1   8   4     1756.45     1767.70     55.12 o
   2   8   4     7565.34     7363.46    140.32 o
   3   8   4      549.76      594.54     42.48 o
   4   8   4       18.57       73.70     20.68 o
   5   8   4     1946.16     1905.14     78.51 o
   6   8   4     1865.20     1965.96     82.74 o
   7   8   4        0.69       51.13     22.43 o
   8   8   4        9.98       38.25     33.71 o
   9   8   4      311.09      380.15     63.74 o
  10   8   4      714.82      678.31     82.75 o
  11   8   4       14.09       63.65     46.70 o
  12   8   4        1.37      107.08     52.14 o
 -13   9   4      101.63       86.05     49.87 o
 -12   9   4      219.23      221.31     61.64 o
 -11   9   4      157.19      176.94     42.78 o
 -10   9   4      788.23      745.40     88.48 o
  -9   9   4      177.21      183.89     38.72 o
  -8   9   4     1076.99      967.55     72.95 o
  -7   9   4      863.04      720.59     62.23 o
  -6   9   4     1036.18      899.08     65.91 o
  -5   9   4      524.17      540.31     50.07 o
  -4   9   4     1595.80     1527.80     62.57 o
  -3   9   4      813.25      826.69     38.07 o
  -2   9   4       24.08       38.30     17.99 o
  -1   9   4     3915.30     3742.79     86.42 o
   0   9   4     2083.71     2096.06     90.67 o
   1   9   4     3112.61     2902.22     74.50 o
   2   9   4      701.44      664.71     45.21 o
   3   9   4      384.13      373.01     35.50 o
   4   9   4     5289.57     4816.21    122.57 o
   5   9   4       18.32       31.74     22.34 o
   6   9   4     1466.07     1517.19     76.36 o
   7   9   4      408.01      489.01     52.78 o
   8   9   4      695.05      727.81     79.45 o
   9   9   4      363.47      370.89     72.92 o
  10   9   4      489.81      529.68    100.30 o
  11   9   4       47.44       64.34     51.00 o
 -13  10   4      343.71      282.34    123.12 o
 -12  10   4       71.61      179.92     59.07 o
 -11  10   4       83.27       77.57     41.68 o
 -10  10   4      103.55      111.87     39.70 o
  -9  10   4     1857.55     1639.11    101.30 o
  -8  10   4      590.07      603.36     88.48 o
  -7  10   4      654.05      731.13     64.73 o
  -6  10   4      421.16      408.27     47.30 o
  -5  10   4     6382.30     5913.49    196.43 o
  -4  10   4      472.75      559.12     42.63 o
  -3  10   4      531.05      504.66     41.41 o
  -2  10   4      351.38      391.76     32.47 o
  -1  10   4     3313.77     3083.44    113.61 o
   0  10   4        8.46       30.84     14.31 o
   1  10   4     3034.76     2779.30    119.12 o
   2  10   4      177.87      206.54     28.47 o
   3  10   4     2439.69     2476.43     88.75 o
   4  10   4       28.08       83.13     23.31 o
   5  10   4     4479.01     3873.65    133.49 o
   6  10   4      474.36      416.35     41.75 o
   7  10   4      570.80      619.50    104.74 o
   8  10   4      331.68      328.12     57.45 o
   9  10   4      471.43      467.13     68.24 o
  10  10   4       91.53      116.06     49.99 o
  11  10   4        1.38      134.83     52.25 o
 -12  11   4      352.78      300.72     58.11 o
 -11  11   4      106.77      176.97     50.90 o
 -10  11   4      176.59      143.84     41.50 o
  -9  11   4      352.68      241.45     46.44 o
  -8  11   4     1213.29     1086.38     84.11 o
  -7  11   4        8.75       31.48     27.33 o
  -6  11   4       93.05       57.16     29.93 o
  -5  11   4        4.12        3.73     26.88 o
  -4  11   4     3502.36     3191.21    159.88 o
  -3  11   4        0.29        8.72     17.41 o
  -2  11   4      555.66      646.97     52.32 o
  -1  11   4      544.58      590.99     37.40 o
   0  11   4     3142.45     2975.26     93.89 o
   1  11   4        0.85       28.03     22.45 o
   2  11   4       42.12       74.91     23.02 o
   3  11   4     1736.56     1725.10     81.42 o
   4  11   4     3676.99     3223.02    102.09 o
   5  11   4        1.96       43.75     24.52 o
   6  11   4      338.97      369.00     58.08 o
   7  11   4      315.87      340.76     93.71 o
   8  11   4      838.67      860.17     90.32 o
   9  11   4      177.20      223.05     56.90 o
  10  11   4       67.43      119.36     62.72 o
  11  11   4      145.50      140.05     56.79 o
 -12  12   4      219.05      221.02     50.48 o
 -11  12   4      138.17      107.51     46.70 o
 -10  12   4       88.26      117.13     45.78 o
  -9  12   4      447.89      294.26     87.11 o
  -8  12   4      364.89      414.03     55.41 o
  -7  12   4     1113.53     1055.08     81.76 o
  -6  12   4      566.63      523.15     78.57 o
  -5  12   4      601.88      591.86     57.62 o
  -4  12   4      231.50      131.49     31.93 o
  -3  12   4      856.69      891.32     57.13 o
  -2  12   4     2032.30     1810.35    101.75 o
  -1  12   4     1343.18     1162.39     78.56 o
   0  12   4       59.43       80.08     24.45 o
   1  12   4      481.54      436.99     69.73 o
   2  12   4      736.38      846.21    101.88 o
   3  12   4     1233.28     1314.91     72.71 o
   4  12   4      427.78      435.02     49.98 o
   5  12   4      456.44      460.25     47.68 o
   6  12   4      365.58      455.92     65.72 o
   7  12   4      352.32      371.66     61.31 o
   8  12   4       98.44      101.57     43.04 o
   9  12   4      135.85      147.26     49.53 o
  10  12   4        0.94      164.08     62.38 o
 -11  13   4      306.78      296.75     53.38 o
 -10  13   4      150.44      120.01     48.17 o
  -9  13   4        8.46       28.20     37.45 o
  -8  13   4      573.40      513.45     61.35 o
  -7  13   4     1353.82     1097.55     85.37 o
  -6  13   4      284.36      211.61     45.50 o
  -5  13   4       36.35       19.49     38.92 o
  -4  13   4      501.44      474.78     55.21 o
  -3  13   4      569.09      531.21     45.90 o
  -2  13   4        0.66       29.13     26.41 o
  -1  13   4     1250.53     1095.17     79.96 o
   0  13   4      368.24      445.61     51.96 o
   1  13   4     1469.62     1383.73     91.26 o
   2  13   4      227.19      262.28     35.39 o
   3  13   4      658.25      644.91     54.57 o
   4  13   4      353.26      432.91     46.30 o
   5  13   4       15.06       36.27     27.67 o
   6  13   4      252.86      289.05     57.37 o
   7  13   4     1072.04     1052.15    150.37 o
   8  13   4      238.55      180.80     54.41 o
   9  13   4        0.33      129.79     48.74 o
  10  13   4      123.72      194.26     57.40 o
 -10  14   4      224.06      206.81     49.14 o
  -9  14   4       16.42       62.51     39.10 o
  -8  14   4      117.08      204.15     44.88 o
  -7  14   4      242.85      268.94     47.13 o
  -6  14   4     1162.68      972.53     79.83 o
  -5  14   4       56.41       85.04     40.90 o
  -4  14   4       83.43      111.33     49.11 o
  -3  14   4        0.44       34.36     41.77 o
  -2  14   4     1660.73     1725.48    121.27 o
  -1  14   4       21.97       21.52     30.88 o
   0  14   4      135.01      158.26     36.11 o
   1  14   4      221.17      179.11     44.45 o
   2  14   4     2263.63     2328.00    171.49 o
   3  14   4      214.36      298.60     40.08 o
   4  14   4       10.48       68.78     28.86 o
   5  14   4       60.44      100.59     41.04 o
   6  14   4      500.44      470.42    110.88 o
   7  14   4      100.07      183.86     54.38 o
   8  14   4      116.51      123.43     58.66 o
   9  14   4        0.49      104.17     52.60 o
  -9  15   4      190.67      165.71     50.56 o
  -8  15   4       37.99       67.05     40.62 o
  -7  15   4      377.21      301.47     86.51 o
  -6  15   4      720.72      598.07     67.17 o
  -5  15   4      360.20      355.88     63.94 o
  -4  15   4      134.33      168.89     50.93 o
  -3  15   4      617.31      561.41     79.87 o
  -2  15   4        0.07       69.95     32.59 o
  -1  15   4      387.47      335.40     50.15 o
   0  15   4       36.21       63.89     33.11 o
   1  15   4      151.17      191.88     43.81 o
   2  15   4      164.70      172.19     46.90 o
   3  15   4      213.04      178.33     45.60 o
   4  15   4       33.13       95.82     36.17 o
   5  15   4      256.44      275.08     63.47 o
   6  15   4      463.97      430.74     69.43 o
   7  15   4      164.62      247.83     57.63 o
   8  15   4       65.77      109.19     52.63 o
  -9  16   4      185.78      259.20     51.37 o
  -8  16   4        7.32       80.90     45.16 o
  -7  16   4        0.37       55.47     51.39 o
  -6  16   4      296.54      211.71     56.54 o
  -5  16   4      584.41      717.64     90.81 o
  -4  16   4       44.99       65.36     52.09 o
  -3  16   4       18.96       43.69     55.53 o
  -2  16   4      100.70      125.06     51.02 o
  -1  16   4      181.93      161.71     40.31 o
   0  16   4       50.02      174.68     43.43 o
   1  16   4      589.34      564.39     62.91 o
   2  16   4      113.71      213.00     45.50 o
   3  16   4      175.79      200.97     46.98 o
   4  16   4       79.49       56.80     57.78 o
   5  16   4      168.58      155.12     70.39 o
   6  16   4      126.55      176.00     55.00 o
   7  16   4        0.01       70.41     50.93 o
  -7  17   4        6.98      106.50     55.72 o
  -6  17   4       91.76      104.48     50.32 o
  -5  17   4       31.78       76.16     48.13 o
  -4  17   4      186.29      158.05     54.79 o
  -3  17   4        0.87       42.72     42.46 o
  -2  17   4        8.23       32.79     45.05 o
  -1  17   4      249.29      305.22     58.44 o
   0  17   4      538.79      544.93     64.47 o
   1  17   4      212.83      308.80     52.73 o
   2  17   4       20.11       38.88     47.09 o
   3  17   4        4.10        4.73     50.77 o
   4  17   4      223.53      162.83     73.06 o
   5  17   4       73.42        2.49     63.12 o
   6  17   4       30.47       51.86     62.36 o
  -6  18   4        0.31       11.63     44.85 o
  -5  18   4      253.90      228.88     79.38 o
  -4  18   4       30.39      209.26     63.22 o
  -3  18   4        2.63       64.34     55.33 o
  -2  18   4        4.85       57.71     50.45 o
  -1  18   4       69.88      145.30     58.18 o
   0  18   4        2.71      126.25     41.62 o
   1  18   4      134.17      227.21     49.34 o
   2  18   4        0.25       46.93     44.99 o
   3  18   4      151.80       71.37    100.59 o
   4  18   4       92.02      152.16     69.89 o
   5  18   4       76.49      137.50     68.66 o
  -4  19   4      236.28      243.19     69.15 o
  -3  19   4        1.00       34.63     55.10 o
  -2  19   4       82.11      131.14     59.02 o
  -1  19   4      276.56      254.82     92.23 o
   0  19   4       30.82       86.39     46.03 o
   1  19   4       92.58      179.85     47.75 o
   2  19   4        9.56      144.16     53.71 o
 -15   0   5      720.19      577.83    201.18 o
 -13   0   5       24.46       24.33     47.66 o
 -11   0   5     1217.82     1104.65    114.87 o
  -9   0   5        8.42       65.52     39.05 o
  -7   0   5     9339.70     8888.93    223.26 o
  -5   0   5      662.78      632.98     40.97 o
  -3   0   5    10858.62    10974.23    248.87 o
  -1   0   5     6521.40     6745.58    236.03 o
   1   0   5    30970.43    31821.59    652.06 o
   3   0   5     3594.23     3277.62     99.13 o
   5   0   5    10113.83     9347.89    434.79 o
   7   0   5     1358.44     1324.11     85.04 o
   9   0   5     1360.19     1380.11     96.94 o
  11   0   5      358.43      310.05    101.77 o
  13   0   5      135.77      186.98     87.57 o
 -15   1   5        0.46       80.02     53.98 o
 -14   1   5      166.71      240.86     50.44 o
 -13   1   5      118.33      134.98     40.16 o
 -12   1   5      601.75      762.64    140.06 o
 -11   1   5        0.16       11.62     25.30 o
 -10   1   5      858.25      971.31     72.14 o
  -9   1   5     1610.79     1744.21     90.05 o
  -8   1   5     4672.73     4639.54    112.94 o
  -7   1   5      119.79      139.84     19.44 o
  -6   1   5     6357.63     6288.53    116.02 o
  -5   1   5     4740.22     4903.27     93.97 o
  -4   1   5     2535.42     2234.22     51.85 o
  -3   1   5       67.43       80.01     10.94 o
  -2   1   5     6587.22     6948.16    126.96 o
  -1   1   5     6789.15     7401.61    121.17 o
   0   1   5       15.34       56.36     10.70 o
   1   1   5      761.72      881.61     34.57 o
   2   1   5     6739.20     6710.33    115.15 o
   3   1   5       36.52       57.30     13.58 o
   4   1   5     3862.73     3934.51     84.03 o
   5   1   5      861.15     1104.97     47.32 o
   6   1   5     1023.89     1123.10     51.97 o
   7   1   5      225.56      323.45     32.21 o
   8   1   5       19.49       82.82     21.90 o
   9   1   5      133.76      170.88     31.90 o
  10   1   5      837.93      819.92     78.39 o
  11   1   5       31.59        1.35     42.65 o
  12   1   5        5.51      191.71     92.30 o
  13   1   5        6.00      -30.77     78.10 o
 -14   2   5      315.89      379.31     78.25 o
 -13   2   5       31.97       95.61     35.16 o
 -12   2   5      131.01      236.27     41.30 o
 -11   2   5      693.03      792.31     69.34 o
 -10   2   5      357.31      355.66     45.47 o
  -9   2   5       24.82       -2.29     22.55 o
  -8   2   5      813.24      822.76     71.39 o
  -7   2   5     3037.80     2922.34     81.01 o
  -6   2   5      181.08      236.40     24.87 o
  -5   2   5      776.84      876.77     38.09 o
  -4   2   5     6951.27     6759.42    118.21 o
  -3   2   5     6222.24     6199.17    109.18 o
  -2   2   5     1698.47     1763.61     47.81 o
  -1   2   5     1375.64     1184.94     33.95 o
   0   2   5    22869.41    23820.17    380.90 o
   1   2   5     7054.76     7066.72    150.61 o
   2   2   5       45.93       45.40     15.35 o
   3   2   5       97.50       50.95     11.05 o
   4   2   5     8622.04     8806.10    155.57 o
   5   2   5     4133.67     4085.01    128.59 o
   6   2   5        7.60       27.64     15.52 o
   7   2   5      211.32      215.04     26.95 o
   8   2   5     2152.33     2222.35     79.76 o
   9   2   5      398.84      482.61     45.98 o
  10   2   5       30.65       69.43     41.45 o
  11   2   5       12.33       89.94     78.10 o
  12   2   5      272.34      357.39    120.71 o
  13   2   5       94.87      231.95    104.14 o
 -14   3   5       91.18      147.91     75.03 o
 -13   3   5     1086.49     1167.25    114.84 o
 -12   3   5        0.17       72.88     39.84 o
 -11   3   5      106.91      133.34     40.09 o
 -10   3   5      405.90      386.36     45.31 o
  -9   3   5     5249.23     4986.76    127.42 o
  -8   3   5       32.27       80.25     21.53 o
  -7   3   5      290.69      304.92     30.08 o
  -6   3   5      601.12      548.83     37.53 o
  -5   3   5     9202.74     9436.35    182.09 o
  -4   3   5      174.07      188.80     19.15 o
  -3   3   5     1529.90     1754.42     44.60 o
  -2   3   5     1971.45     2159.22     49.94 o
  -1   3   5    11757.46    12369.66    215.17 o
   0   3   5     4335.95     4249.87     81.58 o
   1   3   5      260.23      344.11     18.62 o
   2   3   5      138.51      103.66     25.65 o
   3   3   5      359.15      339.94     22.98 o
   4   3   5     1351.42     1458.37     48.58 o
   5   3   5      818.93      870.53     56.98 o
   6   3   5     2039.35     1837.24     62.23 o
   7   3   5      305.91      285.95     30.83 o
   8   3   5       56.63       71.23     23.45 o
   9   3   5      786.11      882.56     69.14 o
  10   3   5       24.82      119.09     44.47 o
  11   3   5      224.04      144.37     85.20 o
  12   3   5       34.37       99.41     80.47 o
  13   3   5       53.09       73.37     89.94 o
 -14   4   5       85.09      105.07     50.86 o
 -13   4   5       73.94       58.77     42.79 o
 -12   4   5     1161.73     1125.37    109.63 o
 -11   4   5       37.14       31.10     33.69 o
 -10   4   5      592.99      571.30     55.27 o
  -9   4   5       28.98       44.73     20.56 o
  -8   4   5     4839.85     4670.78    128.63 o
  -7   4   5       11.60       20.14     14.47 o
  -6   4   5     1954.40     2084.31     81.10 o
  -5   4   5       14.77       27.88     13.66 o
  -4   4   5    15376.48    15797.39    249.36 o
  -3   4   5       82.45      144.63     22.23 o
  -2   4   5     3847.43     3844.43     78.24 o
  -1   4   5       22.46       36.64      9.69 o
   0   4   5    32629.74    32968.92    487.78 o
   1   4   5      609.91      842.83     32.67 o
   2   4   5    13968.15    14696.52    234.80 o
   3   4   5     3703.79     3734.16     80.10 o
   4   4   5     4337.81     3819.92     85.47 o
   5   4   5        0.12       38.27     15.42 o
   6   4   5      336.08      387.11     49.92 o
   7   4   5        2.33        9.90     19.29 o
   8   4   5      577.44      567.20     48.00 o
   9   4   5        1.37       52.80     38.57 o
  10   4   5       43.70      181.33     64.69 o
  11   4   5       76.17      109.88     73.37 o
  12   4   5      300.68      179.88     85.20 o
 -14   5   5        7.05       -5.19     44.56 o
 -13   5   5      804.77     1015.36    110.45 o
 -12   5   5     1422.65     1341.66    117.30 o
 -11   5   5        3.59       27.50     36.47 o
 -10   5   5       61.92       50.37     32.65 o
  -9   5   5     2502.18     2506.54     94.68 o
  -8   5   5     1290.27     1301.56    101.48 o
  -7   5   5       55.30       94.14     21.60 o
  -6   5   5     1191.56     1294.36     56.74 o
  -5   5   5     2047.02     2054.85     51.74 o
  -4   5   5     1058.28     1124.84     48.60 o
  -3   5   5     1671.24     1788.20     54.87 o
  -2   5   5       26.01       71.93     13.26 o
  -1   5   5     4336.78     4114.64     87.85 o
   0   5   5      110.69      172.54     18.59 o
   1   5   5      350.69      497.30     28.23 o
   2   5   5      858.77      978.07     53.54 o
   3   5   5     4179.28     3837.34     83.51 o
   4   5   5      238.02      214.06     21.28 o
   5   5   5      306.88      294.85     28.08 o
   6   5   5      208.15      287.28     41.63 o
   7   5   5      467.97      453.79     47.27 o
   8   5   5       80.38       90.22     41.34 o
   9   5   5      156.47      163.68     47.91 o
  10   5   5      437.58      409.14     63.83 o
  11   5   5      384.59      372.50     68.27 o
  12   5   5       42.80       85.65     71.00 o
 -14   6   5       29.44       53.44     70.06 o
 -13   6   5      193.18      139.28     60.72 o
 -12   6   5      590.94      689.26     89.11 o
 -11   6   5     1301.22     1107.23    133.79 o
 -10   6   5       44.78       96.89     31.69 o
  -9   6   5       17.27       17.74     25.12 o
  -8   6   5     1457.18     1375.55     80.31 o
  -7   6   5     2247.23     2410.50     80.35 o
  -6   6   5      271.09      276.91     29.62 o
  -5   6   5     1820.41     2257.92     72.41 o
  -4   6   5     6119.84     5950.77    124.13 o
  -3   6   5     9325.86     9556.75    166.05 o
  -2   6   5      286.64      386.56     25.47 o
  -1   6   5      695.42      611.55     35.88 o
   0   6   5     3156.79     2861.21     68.18 o
   1   6   5     5944.54     5877.46    114.19 o
   2   6   5     2490.88     2418.49     63.43 o
   3   6   5     4902.65     4669.92     98.75 o
   4   6   5      965.16      877.97     47.08 o
   5   6   5     4811.25     4790.42    106.31 o
   6   6   5      840.64      881.92     57.34 o
   7   6   5      316.86      321.39     47.59 o
   8   6   5      359.54      481.79     52.20 o
   9   6   5      410.38      447.89     66.79 o
  10   6   5      443.15      476.33     72.06 o
  11   6   5      169.68      159.57     58.81 o
  12   6   5       48.58      221.83     72.67 o
 -14   7   5      129.10      131.86     54.32 o
 -13   7   5       67.64       40.69     61.26 o
 -12   7   5     1161.71     1112.58    162.85 o
 -11   7   5      321.56      314.81     57.60 o
 -10   7   5     1130.49     1049.56    128.06 o
  -9   7   5        1.49       58.42     27.26 o
  -8   7   5     1865.33     1706.96     90.65 o
  -7   7   5      372.40      349.64     42.48 o
  -6   7   5     4438.29     4194.65    164.56 o
  -5   7   5      542.86      639.65     41.69 o
  -4   7   5     3095.14     2822.10     67.23 o
  -3   7   5      343.34      398.19     27.32 o
  -2   7   5     4806.92     4953.72    101.39 o
  -1   7   5     2536.54     2287.97     68.55 o
   0   7   5      590.69      556.79     32.22 o
   1   7   5      326.98      398.60     34.22 o
   2   7   5     5001.83     4701.86     99.57 o
   3   7   5      911.96      934.86     48.34 o
   4   7   5     1237.56     1149.73     72.95 o
   5   7   5      726.77      696.87     48.37 o
   6   7   5     1500.03     1496.10     73.57 o
   7   7   5      221.57      185.29     33.87 o
   8   7   5      146.06      182.19     46.02 o
   9   7   5      262.22      171.21     48.74 o
  10   7   5      439.28      320.73     60.96 o
  11   7   5       62.88       85.73     73.20 o
  12   7   5        1.02      116.70     93.49 o
 -13   8   5        4.80       -5.35     44.37 o
 -12   8   5       31.83       21.61     47.26 o
 -11   8   5     1871.78     1724.08    112.05 o
 -10   8   5      241.67      211.36     43.88 o
  -9   8   5       26.30       40.10     27.95 o
  -8   8   5       77.41       96.32     29.35 o
  -7   8   5     2815.99     2868.80    110.80 o
  -6   8   5      157.43      187.68     31.51 o
  -5   8   5      486.13      554.76     37.46 o
  -4   8   5      495.42      508.47     30.61 o
  -3   8   5     5030.87     4799.65    102.17 o
  -2   8   5     3130.38     3353.15     79.29 o
  -1   8   5     1587.78     1766.64     71.27 o
   0   8   5       39.77       49.26     13.89 o
   1   8   5     4212.97     3801.94     87.69 o
   2   8   5        0.83       14.79     13.44 o
   3   8   5      203.90      283.56     40.90 o
   4   8   5     1318.46     1265.39     64.08 o
   5   8   5     3004.94     2984.93     93.00 o
   6   8   5      520.85      500.57     51.67 o
   7   8   5       76.88      120.02     30.97 o
   8   8   5      207.06      265.13     50.16 o
   9   8   5     1056.32     1065.78     99.90 o
  10   8   5      106.42      139.00     53.23 o
  11   8   5       64.20       65.08     53.70 o
 -13   9   5      141.45      184.76     53.96 o
 -12   9   5      125.77      180.24     51.89 o
 -11   9   5       93.04      151.41     38.58 o
 -10   9   5      596.64      541.79     60.43 o
  -9   9   5     1659.75     1482.89     94.37 o
  -8   9   5        5.96      -23.77     23.77 o
  -7   9   5      376.82      404.11     47.27 o
  -6   9   5     3767.93     3548.65    235.82 o
  -5   9   5     2040.34     1940.31     90.30 o
  -4   9   5     2083.74     2033.90     62.24 o
  -3   9   5      306.66      353.51     27.52 o
  -2   9   5     1925.86     2059.13     63.12 o
  -1   9   5     6607.41     6666.42    133.56 o
   0   9   5     1140.20     1257.08     49.95 o
   1   9   5      145.64      238.71     24.96 o
   2   9   5     2529.92     2644.16     84.20 o
   3   9   5       28.91       63.61     29.38 o
   4   9   5     2055.58     1952.67     81.46 o
   5   9   5     2125.02     1802.30     84.14 o
   6   9   5      701.85      577.39     55.42 o
   7   9   5      233.73      210.81     49.64 o
   8   9   5      705.07      665.13     80.33 o
   9   9   5      341.21      356.48     64.98 o
  10   9   5      298.59      365.54     71.29 o
  11   9   5        0.26       21.03     54.92 o
 -13  10   5       94.55      130.71     50.22 o
 -12  10   5      223.09      191.86     58.44 o
 -11  10   5       91.35      157.52     45.28 o
 -10  10   5      857.91      796.00     75.36 o
  -9  10   5      376.30      259.77     45.76 o
  -8  10   5      351.92      347.48     47.26 o
  -7  10   5      802.96      796.28    129.13 o
  -6  10   5      811.21      835.29     67.14 o
  -5  10   5      237.97      195.95     39.63 o
  -4  10   5     2948.26     2710.14    106.68 o
  -3  10   5     1303.49     1301.78     73.60 o
  -2  10   5      551.84      662.47     39.19 o
  -1  10   5        7.30        9.99     17.99 o
   0  10   5     7208.22     6768.19    159.53 o
   1  10   5      711.28      703.48     49.32 o
   2  10   5      292.32      279.87     38.87 o
   3  10   5       99.60      132.39     25.62 o
   4  10   5     1686.50     1587.44     76.88 o
   5  10   5      576.40      528.15     67.40 o
   6  10   5        7.84       44.07     36.89 o
   7  10   5      116.07      193.86     45.73 o
   8  10   5     1026.30      950.97    115.59 o
   9  10   5      417.71      430.26     67.11 o
  10  10   5       18.21      140.23     75.45 o
  11  10   5        6.84      134.62     55.46 o
 -12  11   5      161.26      201.39     57.65 o
 -11  11   5        0.24       29.60     38.12 o
 -10  11   5       92.85       53.47     38.21 o
  -9  11   5     1097.55     1205.41    101.94 o
  -8  11   5      301.66      370.25     52.66 o
  -7  11   5        1.03       20.68     29.35 o
  -6  11   5        0.39       36.53     26.62 o
  -5  11   5     2170.14     2242.92    105.12 o
  -4  11   5      401.38      470.23     49.88 o
  -3  11   5       28.29       33.96     20.72 o
  -2  11   5       14.81       58.50     21.01 o
  -1  11   5     6946.42     6459.08    135.82 o
   0  11   5      398.04      360.74     36.92 o
   1  11   5        8.01       50.31     22.27 o
   2  11   5        0.45       54.46     22.31 o
   3  11   5      951.24      968.17     63.08 o
   4  11   5      356.95      401.26     43.41 o
   5  11   5      223.62      214.72     46.12 o
   6  11   5      125.36      113.63     36.27 o
   7  11   5      900.55      952.00    122.60 o
   8  11   5      248.51      265.13     56.26 o
   9  11   5       44.38       98.74     51.23 o
  10  11   5        7.05       93.79     50.46 o
 -12  12   5      333.91      246.56     56.71 o
 -11  12   5      134.34      170.26     46.04 o
 -10  12   5       43.93       73.08     37.78 o
  -9  12   5      121.79       94.93     40.17 o
  -8  12   5     1066.86     1150.30     88.79 o
  -7  12   5      554.17      478.92     57.66 o
  -6  12   5      170.66      237.13     41.96 o
  -5  12   5       27.88       34.34     27.53 o
  -4  12   5     1716.69     1733.31     93.94 o
  -3  12   5      488.84      610.87     47.93 o
  -2  12   5      800.42      891.10     57.20 o
  -1  12   5     1463.72     1266.59     87.45 o
   0  12   5     3888.76     3674.32    111.76 o
   1  12   5      198.24      221.35     33.10 o
   2  12   5     1350.58     1326.22     73.84 o
   3  12   5     1181.60     1081.96     69.02 o
   4  12   5      464.77      471.08     52.25 o
   5  12   5      390.07      463.63     52.71 o
   6  12   5      126.12      128.04     42.99 o
   7  12   5      183.31      248.52     70.85 o
   8  12   5      872.53      849.55     96.70 o
   9  12   5        0.06      105.77     52.67 o
  10  12   5      233.34      154.15     54.45 o
 -11  13   5       75.07      178.97     47.25 o
 -10  13   5       41.38      125.16     39.10 o
  -9  13   5      295.50      285.33     52.12 o
  -8  13   5      780.90      686.95     71.74 o
  -7  13   5       16.65      101.59     37.49 o
  -6  13   5      247.92      320.03     49.18 o
  -5  13   5        1.47       33.52     30.23 o
  -4  13   5      570.19      630.91     62.55 o
  -3  13   5      217.24      333.28     58.47 o
  -2  13   5      321.85      362.09     46.86 o
  -1  13   5     1397.27     1545.64     93.46 o
   0  13   5        8.14       29.24     27.73 o
   1  13   5      148.77      234.37     52.31 o
   2  13   5      537.39      581.92     49.72 o
   3  13   5     1056.21     1134.74     92.87 o
   4  13   5       28.84       95.67     36.55 o
   5  13   5       14.15       64.57     30.95 o
   6  13   5      241.94      251.16    113.31 o
   7  13   5      266.95      357.07     64.55 o
   8  13   5        8.08       86.03     48.23 o
   9  13   5        5.04      -20.91     44.78 o
 -10  14   5       17.83       95.44     43.63 o
  -9  14   5       38.97       10.01     35.13 o
  -8  14   5      161.89      293.79     51.45 o
  -7  14   5      980.56      980.87     97.70 o
  -6  14   5       63.90       57.83     32.80 o
  -5  14   5      354.71      337.94     65.15 o
  -4  14   5        1.46      113.60     44.59 o
  -3  14   5     1612.95     1496.22    125.49 o
  -2  14   5        0.63       37.43     28.68 o
  -1  14   5      144.98      170.28     39.21 o
   0  14   5      118.79      124.39     36.24 o
   1  14   5     1182.33     1275.22     91.59 o
   2  14   5      548.92      464.26     59.74 o
   3  14   5      101.40       93.40     32.09 o
   4  14   5       14.92      120.01     34.11 o
   5  14   5      668.26      770.24     84.09 o
   6  14   5      349.06      362.72     72.94 o
   7  14   5      181.83      201.73     54.17 o
   8  14   5       16.19      136.56     52.01 o
  -9  15   5       75.07       77.06     58.07 o
  -8  15   5       15.47       49.14     41.16 o
  -7  15   5      229.19      268.18     47.26 o
  -6  15   5     1132.36     1113.10    116.63 o
  -5  15   5      289.62      237.47     75.09 o
  -4  15   5      445.30      447.97     71.57 o
  -3  15   5       55.86      117.40     48.72 o
  -2  15   5       86.40      153.68     50.75 o
  -1  15   5       15.03       61.93     35.91 o
   0  15   5       30.41      157.23     41.28 o
   1  15   5      170.56      145.82     52.95 o
   2  15   5      743.04      707.30    101.51 o
   3  15   5        6.61       60.55     38.42 o
   4  15   5      135.86      118.77     39.20 o
   5  15   5      130.15      131.12     48.62 o
   6  15   5      269.18      399.10    153.20 o
   7  15   5        3.01       53.09     51.05 o
   8  15   5       42.10      134.46     53.49 o
  -8  16   5      122.77      190.65     57.36 o
  -7  16   5      356.88      384.92     70.32 o
  -6  16   5      339.69      166.78     59.43 o
  -5  16   5      146.23      168.88    128.99 o
  -4  16   5       95.67       50.37     72.36 o
  -3  16   5      377.20      411.10     75.01 o
  -2  16   5       28.31      148.24     52.90 o
  -1  16   5        6.11       76.56     36.05 o
   0  16   5      252.35      367.00     59.10 o
   1  16   5      143.04      263.87     51.92 o
   2  16   5        5.41       83.18     45.88 o
   3  16   5        5.71       85.35     44.50 o
   4  16   5      259.93      164.19     68.45 o
   5  16   5      428.88      433.19     90.91 o
   6  16   5       19.62       37.00     46.31 o
   7  16   5       47.15       90.34     54.65 o
  -7  17   5        5.32      102.63     56.89 o
  -6  17   5      150.23      143.85     60.54 o
  -5  17   5      379.20      426.59    124.26 o
  -4  17   5       18.21       47.65     48.72 o
  -3  17   5        1.02       86.84     51.02 o
  -2  17   5      183.87      256.36     66.72 o
  -1  17   5      263.14      394.03     57.78 o
   0  17   5      161.17      182.92     46.41 o
   1  17   5       31.12      132.34     51.59 o
   2  17   5        3.55       84.46     51.15 o
   3  17   5      230.66      285.56     77.18 o
   4  17   5      218.88      228.79     72.10 o
   5  17   5      138.65      250.67     85.20 o
  -6  18   5      106.37      178.50     59.07 o
  -5  18   5       61.69       15.15     74.55 o
  -4  18   5      164.96      163.95     65.23 o
  -3  18   5       16.43       30.91     57.98 o
  -2  18   5       51.61      131.29     61.65 o
  -1  18   5      106.43      119.76     65.40 o
   0  18   5      171.58      187.26     53.37 o
   1  18   5       66.43       38.12     47.49 o
   2  18   5       19.44       70.90     57.48 o
   3  18   5       58.05       62.96     53.29 o
   4  18   5      258.74      338.28     85.86 o
  -3  19   5       94.18       93.10     58.76 o
  -2  19   5        9.56      138.47     55.89 o
  -1  19   5      265.28      331.66     98.26 o
   0  19   5        0.25       51.60     52.90 o
   1  19   5        6.83      -11.68     47.71 o
 -14   0   6       75.00       84.48     61.25 o
 -12   0   6     1432.30     1541.05    142.07 o
 -10   0   6     1190.59     1223.63    118.24 o
  -8   0   6     8267.69     7517.92    327.80 o
  -6   0   6     2871.26     2938.33     96.75 o
  -4   0   6     5903.75     5729.04    150.52 o
  -2   0   6     2139.25     1802.38     63.93 o
   0   0   6    23383.00    22982.14    481.93 o
   2   0   6     6841.33     7410.94    179.68 o
   4   0   6     9028.56     9141.22    228.10 o
   6   0   6     5534.35     5009.08    189.45 o
   8   0   6     1296.42     1311.34    172.78 o
  10   0   6     1005.39     1296.50    124.27 o
  12   0   6      216.12      165.68     94.67 o
 -14   1   6      261.35      381.93     53.75 o
 -13   1   6      176.76      244.13     45.56 o
 -12   1   6       22.45        6.71     30.17 o
 -11   1   6     2603.65     2494.38    111.99 o
 -10   1   6     1060.82     1264.12     82.41 o
  -9   1   6      802.45      826.85     64.08 o
  -8   1   6      387.66      324.30     37.03 o
  -7   1   6    10906.77    10872.96    213.16 o
  -6   1   6     4409.94     4095.91     85.59 o
  -5   1   6      556.68      490.27     35.69 o
  -4   1   6     5105.08     5407.98    101.80 o
  -3   1   6    13247.85    12141.36    195.76 o
  -2   1   6     2696.57     2662.13     58.57 o
  -1   1   6      244.39      184.16     14.45 o
   0   1   6      916.04     1031.01     38.67 o
   1   1   6    18370.71    18385.90    351.00 o
   2   1   6     2562.06     2342.11     63.64 o
   3   1   6      870.24      977.42     37.77 o
   4   1   6      277.96      305.81     25.05 o
   5   1   6     5794.91     5611.47    115.79 o
   6   1   6      200.89      226.19     25.02 o
   7   1   6       14.54       86.08     23.25 o
   8   1   6      171.57      265.15     38.78 o
   9   1   6     1416.63     1623.60     94.66 o
  10   1   6       19.77       70.95     33.02 o
  11   1   6        0.93      -14.92     44.14 o
  12   1   6      106.11      352.65    113.61 o
 -14   2   6      177.60      181.92     56.46 o
 -13   2   6      371.05      365.73     89.50 o
 -12   2   6      692.81      694.20     67.40 o
 -11   2   6      542.75      539.67     56.47 o
 -10   2   6      661.73      661.51     59.18 o
  -9   2   6     2129.35     2164.89     98.49 o
  -8   2   6     1811.93     1875.27     69.32 o
  -7   2   6      335.77      412.14     35.07 o
  -6   2   6      956.27     1083.47     38.81 o
  -5   2   6    12672.08    12947.39    211.42 o
  -4   2   6       91.01      200.45     19.58 o
  -3   2   6      139.56      193.77     17.82 o
  -2   2   6     7020.94     7511.22    129.65 o
  -1   2   6    10798.79    10348.13    167.71 o
   0   2   6    11347.61    11280.69    203.96 o
   1   2   6      195.04      236.73     22.02 o
   2   2   6     3187.69     3319.63     82.12 o
   3   2   6    17793.50    17433.35    274.13 o
   4   2   6     2450.45     2712.05     82.38 o
   5   2   6       24.67       30.59     15.38 o
   6   2   6     2957.06     2890.86     79.34 o
   7   2   6     2228.29     2280.94     85.45 o
   8   2   6      618.28      741.35     54.51 o
   9   2   6      115.31      168.43     40.20 o
  10   2   6      332.14      406.87     61.40 o
  11   2   6      537.63      318.52     74.81 o
  12   2   6      164.77      156.21    104.14 o
 -14   3   6      512.72      613.34     85.12 o
 -13   3   6        4.39       33.37     41.82 o
 -12   3   6       81.09       87.86     46.72 o
 -11   3   6      366.31      331.87     56.74 o
 -10   3   6     3343.78     3484.56    254.16 o
  -9   3   6        2.47       18.65     21.30 o
  -8   3   6     2099.52     2088.60    120.58 o
  -7   3   6      757.62      705.61     76.24 o
  -6   3   6    19475.55    18903.00    336.08 o
  -5   3   6      100.88      176.95     28.49 o
  -4   3   6    10182.35     9975.87    168.79 o
  -3   3   6      138.97      197.92     19.84 o
  -2   3   6    19365.36    19145.80    321.68 o
  -1   3   6     3819.72     3760.56     77.00 o
   0   3   6    11983.07    11797.35    190.92 o
   1   3   6     1138.54     1419.39     50.67 o
   2   3   6     8029.75     6800.26    141.16 o
   3   3   6      998.82     1140.46     40.63 o
   4   3   6     4160.08     4266.94     92.39 o
   5   3   6        2.01       35.49     15.52 o
   6   3   6     3660.16     3594.67    111.05 o
   7   3   6        9.31       27.75     19.81 o
   8   3   6       48.27       65.98     26.32 o
   9   3   6       21.10       58.26     28.12 o
  10   3   6      267.24      367.52     76.49 o
  11   3   6       54.09      115.72     53.45 o
  12   3   6      290.74      203.54    106.51 o
 -14   4   6        0.74      111.57     49.64 o
 -13   4   6     1088.03      962.28    100.65 o
 -12   4   6      339.23      416.38     66.14 o
 -11   4   6      863.72      870.36     88.60 o
 -10   4   6       18.62       56.35     26.52 o
  -9   4   6     2916.14     2891.46    106.67 o
  -8   4   6      769.06      881.79     53.20 o
  -7   4   6       84.14      118.98     21.09 o
  -6   4   6       42.63      109.54     20.53 o
  -5   4   6    11244.27    10672.43    180.80 o
  -4   4   6      886.05      846.98     48.34 o
  -3   4   6      513.60      483.60     29.05 o
  -2   4   6      271.54      274.36     33.69 o
  -1   4   6     9575.59    10103.14    170.65 o
   0   4   6      651.53      618.97     30.86 o
   1   4   6     1586.18     1642.03     46.70 o
   2   4   6       98.29       57.27     13.05 o
   3   4   6    12912.41    12535.63    209.77 o
   4   4   6       52.16      101.85     20.99 o
   5   4   6      135.15      226.64     24.94 o
   6   4   6      914.46      922.47     70.35 o
   7   4   6     2144.20     2087.59     85.17 o
   8   4   6       24.97       70.59     25.48 o
   9   4   6       99.74      126.29     37.13 o
  10   4   6      300.73      287.92     67.64 o
  11   4   6      537.81      612.93    138.46 o
  12   4   6        8.26       36.07     59.25 o
 -14   5   6      249.03      298.50     75.94 o
 -13   5   6      171.93      230.79     55.80 o
 -12   5   6      400.75      307.32     80.25 o
 -11   5   6      731.30      685.60     80.38 o
 -10   5   6     2352.34     1826.46    124.12 o
  -9   5   6      608.15      780.91     61.52 o
  -8   5   6     1658.38     1646.54     71.79 o
  -7   5   6     3468.65     3433.08    101.65 o
  -6   5   6     4244.59     4090.12    104.98 o
  -5   5   6     1696.33     1501.73     70.56 o
  -4   5   6     7358.46     7613.63    138.89 o
  -3   5   6    14256.70    14865.10    240.10 o
  -2   5   6    15672.71    15359.04    248.12 o
  -1   5   6      750.52      763.53     36.61 o
   0   5   6     6428.96     6755.74    126.40 o
   1   5   6     2764.72     2389.25     59.93 o
   2   5   6     4592.48     4525.24    112.89 o
   3   5   6       81.74       64.42     14.81 o
   4   5   6     2596.82     2791.75     80.62 o
   5   5   6     1878.91     1684.24     76.83 o
   6   5   6     2860.94     2771.80    109.32 o
   7   5   6        5.05       47.19     26.87 o
   8   5   6       29.11       75.81     28.84 o
   9   5   6      274.65      274.17     53.93 o
  10   5   6      255.61      408.31     82.43 o
  11   5   6       84.90      125.74     66.09 o
  12   5   6       81.05      172.34     67.64 o
 -14   6   6        0.13       25.07     44.89 o
 -13   6   6      131.39       85.24     45.05 o
 -12   6   6      919.47      883.31     97.38 o
 -11   6   6       40.70       14.71     39.98 o
 -10   6   6      308.71      338.15     88.77 o
  -9   6   6      718.05      598.05     57.90 o
  -8   6   6     2409.08     2499.12    111.26 o
  -7   6   6       43.07       82.14     21.39 o
  -6   6   6       40.07       74.67     17.75 o
  -5   6   6     3645.22     3262.87     90.17 o
  -4   6   6      820.09      718.90     34.10 o
  -3   6   6      455.37      441.46     35.62 o
  -2   6   6     7189.54     6649.30    127.45 o
  -1   6   6      483.70      545.90     32.74 o
   0   6   6     3907.45     3584.23     81.38 o
   1   6   6     1272.36     1613.21     51.75 o
   2   6   6     7625.82     7110.41    152.71 o
   3   6   6      616.10      648.95     41.92 o
   4   6   6     1584.44     1712.15     67.57 o
   5   6   6       41.07       52.04     19.41 o
   6   6   6     5030.88     4364.05    202.24 o
   7   6   6      317.90      341.30     45.98 o
   8   6   6      507.88      585.97     68.30 o
   9   6   6      166.96      153.84     48.79 o
  10   6   6      770.93      831.48    109.15 o
  11   6   6       31.44      160.18     69.82 o
  12   6   6       38.72      149.02     69.08 o
 -14   7   6       56.93      104.39     44.37 o
 -13   7   6       59.46       73.09     47.02 o
 -12   7   6      196.75      167.43     53.97 o
 -11   7   6     3780.60     3310.10    168.56 o
 -10   7   6       34.42       19.84     30.48 o
  -9   7   6     1174.45     1200.03     81.85 o
  -8   7   6       21.76       23.23     24.72 o
  -7   7   6     3112.97     2693.01    105.15 o
  -6   7   6      472.93      615.71     44.45 o
  -5   7   6      734.06      729.93     43.26 o
  -4   7   6       81.72       95.95     15.36 o
  -3   7   6    11745.96    11000.89    192.54 o
  -2   7   6        8.64       36.43     14.16 o
  -1   7   6     1051.02     1012.06     49.58 o
   0   7   6      396.88      417.87     30.67 o
   1   7   6    10298.77    10153.90    181.33 o
   2   7   6       14.44        6.85     13.27 o
   3   7   6      580.86      686.44     49.04 o
   4   7   6       19.90       47.66     24.42 o
   5   7   6     2994.17     2632.53    106.24 o
   6   7   6      390.00      407.97     69.38 o
   7   7   6        7.97       58.74     49.88 o
   8   7   6       81.05      138.52     48.04 o
   9   7   6      835.48      896.47    104.45 o
  10   7   6       75.14      114.26     52.22 o
  11   7   6       48.27      105.62     59.62 o
 -13   8   6       23.91       65.32     49.02 o
 -12   8   6      776.19      677.92     84.83 o
 -11   8   6       92.40      172.00     47.82 o
 -10   8   6      692.15      665.20     67.98 o
  -9   8   6      193.90      206.68     41.19 o
  -8   8   6     1226.31     1078.42     87.70 o
  -7   8   6      313.56      277.88     59.10 o
  -6   8   6     1397.88     1328.98     83.01 o
  -5   8   6      163.98      184.49     23.30 o
  -4   8   6     1484.76     1527.27     85.38 o
  -3   8   6       27.04       49.99     15.35 o
  -2   8   6     6018.69     5398.06    112.85 o
  -1   8   6      795.17      834.33     42.59 o
   0   8   6     3850.10     4015.93     92.67 o
   1   8   6      846.54      841.67     41.92 o
   2   8   6     1002.22      992.11     45.65 o
   3   8   6     1106.88     1178.87     61.74 o
   4   8   6     1095.89     1094.60     71.49 o
   5   8   6      591.90      486.62     50.21 o
   6   8   6     1518.57     1386.46     85.73 o
   7   8   6      593.53      481.68     53.90 o
   8   8   6      723.31      777.09     85.08 o
   9   8   6      334.52      256.78     61.48 o
  10   8   6      318.00      396.31     68.24 o
  11   8   6       51.66      130.53     65.71 o
 -13   9   6        0.14       78.09     47.41 o
 -12   9   6        4.75       59.72     43.41 o
 -11   9   6      652.12      678.12     75.17 o
 -10   9   6     1278.62     1250.32    139.72 o
  -9   9   6        1.73       45.45     31.75 o
  -8   9   6      150.77      197.96     39.05 o
  -7   9   6     1064.86      956.99     72.76 o
  -6   9   6     2980.21     2766.49    188.57 o
  -5   9   6       26.21       58.11     25.50 o
  -4   9   6      497.01      536.62     42.63 o
  -3   9   6     1041.71     1129.68     48.54 o
  -2   9   6     3494.69     3332.21     83.84 o
  -1   9   6        7.93       33.22     20.28 o
   0   9   6     3159.74     2966.77     78.98 o
   1   9   6     1865.53     1874.47     78.10 o
   2   9   6     2220.66     2137.20     81.41 o
   3   9   6      167.93      210.17     37.92 o
   4   9   6      186.99      236.52     35.13 o
   5   9   6     1700.90     1690.20    121.36 o
   6   9   6      427.18      472.43     52.77 o
   7   9   6      158.03      151.21     37.39 o
   8   9   6      526.18      492.82     72.55 o
   9   9   6      454.03      589.77     80.26 o
  10   9   6       15.40       73.90     62.05 o
  11   9   6        4.72       38.92     75.74 o
 -12  10   6       18.80       59.42     45.91 o
 -11  10   6      282.72      258.66     51.79 o
 -10  10   6      475.10      561.49     65.84 o
  -9  10   6     1092.22      987.75     79.89 o
  -8  10   6       23.01       -9.90     26.76 o
  -7  10   6      132.77      128.12     36.56 o
  -6  10   6      237.27      238.25     43.39 o
  -5  10   6     2151.78     2204.46    101.56 o
  -4  10   6      114.19      242.25     36.33 o
  -3  10   6      129.14      195.39     25.77 o
  -2  10   6      290.96      248.81     26.02 o
  -1  10   6     4457.37     4272.39    122.08 o
   0  10   6      684.64      871.31     54.03 o
   1  10   6      342.24      374.91     55.95 o
   2  10   6        9.03       -0.84     18.74 o
   3  10   6     2423.80     2186.60     99.66 o
   4  10   6     1629.30     1595.88     91.67 o
   5  10   6        5.96       33.49     29.42 o
   6  10   6      556.47      534.05     56.60 o
   7  10   6     1056.85     1124.19    103.63 o
   8  10   6      289.39      466.31     97.64 o
   9  10   6      319.58      312.02     66.51 o
  10  10   6        6.45       54.43     76.43 o
 -12  11   6       75.55      105.15     50.80 o
 -11  11   6        4.61       11.54     34.13 o
 -10  11   6      640.54      536.40    103.17 o
  -9  11   6      318.96      433.21     56.71 o
  -8  11   6      481.07      462.33     80.96 o
  -7  11   6      214.36      199.24     41.10 o
  -6  11   6     2889.47     2745.93    120.45 o
  -5  11   6      452.89      480.64     53.14 o
  -4  11   6      413.58      321.47     82.33 o
  -3  11   6      329.61      349.88     37.41 o
  -2  11   6      548.50      561.71     43.97 o
  -1  11   6       45.76       85.02     18.95 o
   0  11   6     2865.43     2774.27     95.86 o
   1  11   6       14.82       12.75     25.47 o
   2  11   6     1574.66     1673.44     90.09 o
   3  11   6      989.26      924.32     72.08 o
   4  11   6      193.77      217.98     39.83 o
   5  11   6      409.72      309.82     43.22 o
   6  11   6      433.55      515.58     69.69 o
   7  11   6       55.59      124.17     46.13 o
   8  11   6      611.17      567.42     76.75 o
   9  11   6        3.85       87.65     50.36 o
  10  11   6      133.49      275.43     61.32 o
 -11  12   6        0.73      119.42     43.85 o
 -10  12   6       47.50       54.92     39.02 o
  -9  12   6      730.59      570.13     87.19 o
  -8  12   6      486.73      378.87     54.36 o
  -7  12   6       48.63      106.13     36.21 o
  -6  12   6       10.99       76.20     31.66 o
  -5  12   6     2391.37     2169.38    108.75 o
  -4  12   6      354.29      441.65     53.13 o
  -3  12   6      189.26      292.76     43.60 o
  -2  12   6       14.62       76.74     28.54 o
  -1  12   6      655.83      758.18     64.92 o
   0  12   6        0.90       26.66     22.91 o
   1  12   6      148.14      153.94     28.37 o
   2  12   6      517.80      493.96     52.22 o
   3  12   6     1479.07     1364.56     87.46 o
   4  12   6        2.12       44.87     30.07 o
   5  12   6      361.21      347.94     50.79 o
   6  12   6      718.46      709.78     80.61 o
   7  12   6      477.68      512.73     73.17 o
   8  12   6       11.96       51.88     40.48 o
   9  12   6       81.41      136.27     53.32 o
 -11  13   6      314.83      375.14     60.17 o
 -10  13   6       18.12       40.62     35.71 o
  -9  13   6      337.32      264.07     60.08 o
  -8  13   6      217.83      172.63     44.27 o
  -7  13   6      363.59      385.76     66.28 o
  -6  13   6      175.98      183.53     41.49 o
  -5  13   6        3.13      108.58     43.39 o
  -4  13   6       57.80       27.35     30.40 o
  -3  13   6     1597.56     1521.33    120.31 o
  -2  13   6       47.42       52.55     29.64 o
  -1  13   6       31.90      119.56     34.81 o
   0  13   6       96.57       99.77     31.90 o
   1  13   6     1071.88     1040.90     74.73 o
   2  13   6      511.14      508.97     64.63 o
   3  13   6       44.42       71.94     29.42 o
   4  13   6        0.07       18.51     29.42 o
   5  13   6      402.30      490.75     57.09 o
   6  13   6      407.64      402.91     65.77 o
   7  13   6      343.04      304.45     63.28 o
   8  13   6        0.19       38.96     52.08 o
   9  13   6      357.37      375.58     68.22 o
 -10  14   6       30.97       80.15     45.88 o
  -9  14   6       40.64       45.71     43.07 o
  -8  14   6      510.12      370.13     56.03 o
  -7  14   6        2.14       76.35     39.29 o
  -6  14   6      104.60       96.41     41.23 o
  -5  14   6        2.76       61.22     37.14 o
  -4  14   6      447.35      404.96     67.95 o
  -3  14   6        1.77       35.21     74.69 o
  -2  14   6      484.66      564.72     60.22 o
  -1  14   6        2.29       17.01     29.65 o
   0  14   6      539.81      547.01     63.36 o
   1  14   6        0.56      -12.06     50.15 o
   2  14   6      573.27      552.33     83.32 o
   3  14   6       22.45       92.77     40.99 o
   4  14   6      106.45      114.32     40.11 o
   5  14   6      285.12      356.19     54.17 o
   6  14   6      512.11      584.83    156.81 o
   7  14   6       14.28       71.71     69.01 o
   8  14   6      118.66       99.45     50.27 o
  -9  15   6        0.21       29.52     41.69 o
  -8  15   6       46.94       48.26     36.92 o
  -7  15   6      510.03      467.36     59.79 o
  -6  15   6       20.67       55.01     43.86 o
  -5  15   6       16.19      120.80     62.74 o
  -4  15   6        3.95       75.52     48.77 o
  -3  15   6      328.50      329.36     63.75 o
  -2  15   6       34.60       88.01     47.15 o
  -1  15   6       23.37       86.28     41.34 o
   0  15   6       18.01       59.54     39.05 o
   1  15   6      996.25     1044.39    121.76 o
   2  15   6        1.58        8.07     43.35 o
   3  15   6       95.14      222.05     80.79 o
   4  15   6      118.38      186.43     42.04 o
   5  15   6      415.87      406.78     69.04 o
   6  15   6      149.89      131.22     71.16 o
   7  15   6       14.30       60.97     46.01 o
  -8  16   6       17.66      107.88     57.68 o
  -7  16   6        5.04       83.98     51.19 o
  -6  16   6       77.49      160.73     53.94 o
  -5  16   6      359.46      296.47     79.17 o
  -4  16   6        6.08       32.44     45.34 o
  -3  16   6       28.70      104.96     71.04 o
  -2  16   6      218.81      215.59     63.20 o
  -1  16   6       83.51       79.65     44.43 o
   0  16   6      469.49      583.91     74.86 o
   1  16   6      184.02      229.05     95.83 o
   2  16   6        5.84       91.51     42.97 o
   3  16   6      498.42      441.72     67.60 o
   4  16   6      241.62      405.21     78.54 o
   5  16   6       97.61      164.50     73.99 o
   6  16   6        0.38       93.34     53.98 o
  -7  17   6       16.88       62.64     47.68 o
  -6  17   6      449.81      381.58     73.75 o
  -5  17   6       80.21      106.39     66.88 o
  -4  17   6       14.06      100.15     54.74 o
  -3  17   6      116.55      316.99     69.50 o
  -2  17   6      105.36      164.50     58.10 o
  -1  17   6       30.94       36.94     68.45 o
   0  17   6       87.53      184.18     53.10 o
   1  17   6       35.65      152.35     54.82 o
   2  17   6      117.37      111.69     61.82 o
   3  17   6       48.27       90.99     81.76 o
   4  17   6      161.72      144.56     78.10 o
   5  17   6      134.12       76.92     69.89 o
  -5  18   6       96.44      140.89     70.76 o
  -4  18   6        8.65       73.48     56.32 o
  -3  18   6        8.14      147.44     62.41 o
  -2  18   6       40.49      195.26     83.86 o
  -1  18   6      128.69      110.00     73.55 o
   0  18   6       36.37      111.94     69.34 o
   1  18   6        2.06      121.56     73.44 o
   2  18   6       25.71      177.77     53.68 o
   3  18   6      104.16      248.32     61.51 o
  -2  19   6       30.94      163.67     81.05 o
  -1  19   6        1.06      175.48     73.84 o
   0  19   6        3.91      111.54     76.73 o
 -13   0   7      920.27      857.04    108.63 o
 -11   0   7      844.72      867.09    102.91 o
  -9   0   7      976.62      930.86    166.86 o
  -7   0   7     3276.46     3641.27    145.89 o
  -5   0   7    11677.99    12429.70    306.10 o
  -3   0   7     3179.54     3462.81    105.58 o
  -1   0   7      436.67      596.67     45.69 o
   1   0   7     2600.62     2476.64    111.98 o
   3   0   7      885.14      949.48    109.25 o
   5   0   7     2099.31     1973.34    117.14 o
   7   0   7        0.66       41.76     36.31 o
   9   0   7      851.99      823.83     98.70 o
  11   0   7       14.60       28.40     71.00 o
 -14   1   7       12.52       92.26     38.65 o
 -13   1   7       14.59       88.71     34.81 o
 -12   1   7     1039.15     1014.03     81.75 o
 -11   1   7      195.59      211.40     39.78 o
 -10   1   7      581.20      752.99    113.33 o
  -9   1   7      426.46      484.10     50.42 o
  -8   1   7     4329.38     4186.09    129.56 o
  -7   1   7      447.02      561.46     39.60 o
  -6   1   7      462.43      581.90     32.63 o
  -5   1   7     1521.91     1647.20     64.92 o
  -4   1   7    17379.96    17371.49    274.21 o
  -3   1   7     1145.62     1250.24     44.16 o
  -2   1   7      693.99      835.46     35.20 o
  -1   1   7     3930.39     3930.62     77.16 o
   0   1   7    14403.39    14612.21    256.22 o
   1   1   7     2303.29     2531.01     66.56 o
   2   1   7     2396.80     2194.31     63.62 o
   3   1   7      752.77      844.98     68.10 o
   4   1   7     8070.38     7468.02    140.42 o
   5   1   7      129.82      186.05     35.65 o
   6   1   7        6.86       63.21     23.82 o
   7   1   7      308.06      377.64     44.08 o
   8   1   7     1143.38     1114.27     79.52 o
   9   1   7        3.23       22.85     29.24 o
  10   1   7       15.46       83.56     38.08 o
  11   1   7       77.05       69.63     66.27 o
  12   1   7      328.89      563.30    130.17 o
 -14   2   7      347.69      247.60     64.92 o
 -13   2   7      252.25      215.20     46.55 o
 -12   2   7       84.16       98.55     47.14 o
 -11   2   7      425.07      438.67     53.31 o
 -10   2   7     1881.68     1791.17     97.83 o
  -9   2   7      579.01      642.96     56.20 o
  -8   2   7      154.32      244.25     29.91 o
  -7   2   7     1464.30     1500.64     63.46 o
  -6   2   7     1311.48     1287.57     46.20 o
  -5   2   7     3498.61     3310.00     75.58 o
  -4   2   7       32.10       77.20     14.09 o
  -3   2   7     1892.07     2206.57     56.06 o
  -2   2   7      432.71      405.01     25.78 o
  -1   2   7     3290.57     3561.27     72.94 o
   0   2   7       44.93       90.65     15.79 o
   1   2   7     2447.30     2220.30     63.17 o
   2   2   7     4998.75     5128.68    115.51 o
   3   2   7      482.03      493.18     40.31 o
   4   2   7      619.89      580.80     40.98 o
   5   2   7      144.65      139.69     23.89 o
   6   2   7     2659.85     2383.97    101.35 o
   7   2   7      385.77      416.00     45.60 o
   8   2   7      471.84      520.76     53.93 o
   9   2   7      403.40      391.17     55.08 o
  10   2   7      153.62      154.49     48.72 o
  11   2   7       55.75       56.50     55.62 o
  12   2   7      107.73       94.67     87.57 o
 -14   3   7       13.58        9.63     44.57 o
 -13   3   7      530.58      412.50     69.76 o
 -12   3   7      112.62      160.69     37.50 o
 -11   3   7      756.88      770.12     68.61 o
 -10   3   7      185.23      256.70     42.36 o
  -9   3   7     2523.88     2449.53    110.00 o
  -8   3   7      431.54      522.56     40.93 o
  -7   3   7     2795.89     2562.27     82.95 o
  -6   3   7       31.43       86.53     19.24 o
  -5   3   7     1352.53     1250.11     45.51 o
  -4   3   7      107.87      115.85     15.78 o
  -3   3   7       42.37       20.52     11.66 o
  -2   3   7      492.14      591.23     31.54 o
  -1   3   7    15722.97    15556.55    247.38 o
   0   3   7       84.90       31.59     12.03 o
   1   3   7     3429.37     3186.78     88.86 o
   2   3   7     1847.95     1921.21     81.12 o
   3   3   7     6133.39     5706.40    129.91 o
   4   3   7      519.47      503.51     39.10 o
   5   3   7     1023.71     1047.44     58.33 o
   6   3   7      372.21      422.33     40.31 o
   7   3   7     2629.67     2584.99    108.38 o
   8   3   7      354.59      421.68     53.16 o
   9   3   7      237.68      313.60     46.03 o
  10   3   7        1.30       43.79     49.46 o
  11   3   7      260.30      426.27     93.49 o
  12   3   7       56.11       -4.73     87.57 o
 -14   4   7      406.03      473.65     76.60 o
 -13   4   7      167.33       92.11     46.68 o
 -12   4   7        1.98       69.75     39.08 o
 -11   4   7      346.94      401.26     66.30 o
 -10   4   7     3298.16     3104.94    123.35 o
  -9   4   7      202.54      176.77     28.31 o
  -8   4   7      105.42      118.55     25.42 o
  -7   4   7      167.76      183.75     25.61 o
  -6   4   7     4161.51     3795.71     99.89 o
  -5   4   7      270.58      394.08     27.35 o
  -4   4   7      663.59      857.48     39.33 o
  -3   4   7       50.01       92.53     15.43 o
  -2   4   7    14072.61    14119.37    228.94 o
  -1   4   7      485.65      639.64     33.74 o
   0   4   7      238.23      322.57     33.78 o
   1   4   7     1231.22     1411.58     54.85 o
   2   4   7     4742.41     4897.93    115.85 o
   3   4   7      170.58      200.09     25.87 o
   4   4   7        9.76        4.73     14.47 o
   5   4   7     1010.47     1104.33     59.73 o
   6   4   7     3236.53     2980.01     96.21 o
   7   4   7      597.96      682.62     52.88 o
   8   4   7      140.05      180.33     34.91 o
   9   4   7       76.01      130.65     55.67 o
  10   4   7      393.39      331.54     70.39 o
  11   4   7       64.71      196.66     62.74 o
  12   4   7      156.02      209.30     78.85 o
 -14   5   7       13.94       31.96     43.59 o
 -13   5   7      266.73      264.65     60.03 o
 -12   5   7       95.16       80.96     42.66 o
 -11   5   7      428.71      397.25     67.03 o
 -10   5   7        2.20       26.05     36.38 o
  -9   5   7     1370.84     1413.61     72.57 o
  -8   5   7     1506.12     1604.99     96.36 o
  -7   5   7     1847.66     1714.09     72.19 o
  -6   5   7      147.68      221.84     26.57 o
  -5   5   7     1182.32     1135.97     45.11 o
  -4   5   7     3120.01     3079.95     74.32 o
  -3   5   7     1825.97     1888.24     55.33 o
  -2   5   7      126.90      129.58     18.38 o
  -1   5   7     9338.69     8491.42    153.63 o
   0   5   7     1049.95     1067.28     42.82 o
   1   5   7     4799.35     4510.24     93.31 o
   2   5   7     1375.42     1383.66     58.85 o
   3   5   7     2325.58     2187.79     75.89 o
   4   5   7     1767.38     1813.55     73.37 o
   5   5   7     1018.13     1064.75     60.00 o
   6   5   7      688.02      630.00     51.32 o
   7   5   7     2239.84     2224.52    111.44 o
   8   5   7      107.32      145.36     42.83 o
   9   5   7      624.88      635.14     98.57 o
  10   5   7       81.01      124.45     68.64 o
  11   5   7      210.78      179.76     68.56 o
 -14   6   7       12.06       95.14     46.53 o
 -13   6   7      155.56      181.38     51.69 o
 -12   6   7      652.60      484.94     68.26 o
 -11   6   7      349.09      339.20     56.58 o
 -10   6   7     1857.48     1712.54    124.16 o
  -9   6   7     1391.11     1432.67     88.69 o
  -8   6   7        4.48       13.06     18.40 o
  -7   6   7     2121.10     2306.99     86.69 o
  -6   6   7      143.14      203.96     37.83 o
  -5   6   7     5346.79     5475.73    144.07 o
  -4   6   7      347.81      385.18     28.42 o
  -3   6   7      830.88     1022.76     45.32 o
  -2   6   7     2333.88     2379.20     64.97 o
  -1   6   7      547.74      615.31     36.20 o
   0   6   7      125.87      194.03     21.49 o
   1   6   7     3199.00     3022.31     73.46 o
   2   6   7     2493.06     2465.07     78.11 o
   3   6   7     1032.85     1012.23     55.49 o
   4   6   7        1.26       16.96     15.46 o
   5   6   7     1228.12     1270.96     66.12 o
   6   6   7     1837.45     1650.73     94.30 o
   7   6   7       21.64       85.75     32.61 o
   8   6   7       47.33       59.61     35.56 o
   9   6   7      363.69      326.62    106.51 o
  10   6   7      372.29      463.56     88.65 o
  11   6   7       40.29       47.47     60.35 o
 -13   7   7      183.29      296.15     96.58 o
 -12   7   7      449.30      395.20     65.02 o
 -11   7   7       24.52       87.38     75.26 o
 -10   7   7       17.23       34.62     28.90 o
  -9   7   7      914.16      886.50     71.05 o
  -8   7   7     2386.11     2324.66    109.37 o
  -7   7   7       35.42       50.97     21.54 o
  -6   7   7       50.63       56.45     23.47 o
  -5   7   7       40.59       96.67     20.89 o
  -4   7   7     8495.66     7811.38    146.60 o
  -3   7   7       97.27      137.78     19.64 o
  -2   7   7       42.00       67.79     17.73 o
  -1   7   7        2.00       23.68     14.87 o
   0   7   7     8763.53     8064.65    153.56 o
   1   7   7     1837.60     1691.06     56.88 o
   2   7   7      885.73      801.94     54.16 o
   3   7   7       27.42       65.95     19.86 o
   4   7   7     3498.06     3050.87    111.80 o
   5   7   7      558.85      573.12     55.89 o
   6   7   7      378.84      395.88     47.44 o
   7   7   7       16.37      -13.49     30.29 o
   8   7   7     1256.32     1334.63    110.34 o
   9   7   7       68.46      172.40     63.00 o
  10   7   7       40.11       81.29    106.51 o
  11   7   7        4.59       62.67     64.29 o
 -13   8   7       72.79      166.34     52.55 o
 -12   8   7      143.43      150.39     46.55 o
 -11   8   7      803.29      858.78     94.70 o
 -10   8   7      166.20      136.68     37.53 o
  -9   8   7     1350.77     1446.90     93.19 o
  -8   8   7      332.58      381.47     60.90 o
  -7   8   7     1377.46     1481.58     88.11 o
  -6   8   7      212.51      198.70     28.23 o
  -5   8   7     1951.25     2065.15     75.63 o
  -4   8   7        1.53       29.52     19.05 o
  -3   8   7     1555.23     1384.30     52.23 o
  -2   8   7       33.81       30.02     14.95 o
  -1   8   7     2450.75     2463.46    107.38 o
   0   8   7        0.95       42.93     18.77 o
   1   8   7     1224.81     1272.71     73.20 o
   2   8   7      194.99      166.01     26.31 o
   3   8   7      226.77      276.26     38.84 o
   4   8   7      360.16      319.18     43.11 o
   5   8   7     2196.07     2100.58    228.43 o
   6   8   7       75.18       51.58     29.32 o
   7   8   7      541.33      542.50     58.74 o
   8   8   7      185.65      170.67     68.12 o
   9   8   7      447.55      466.68     85.21 o
  10   8   7       16.32      139.31     65.96 o
  11   8   7       66.46      105.66    111.24 o
 -13   9   7       19.12       60.24     48.97 o
 -12   9   7      394.81      416.61     68.52 o
 -11   9   7      331.99      311.24     60.21 o
 -10   9   7      408.39      351.56     67.30 o
  -9   9   7      127.27      255.74     45.12 o
  -8   9   7     1618.68     1699.10    100.45 o
  -7   9   7      317.91      409.46     49.12 o
  -6   9   7      513.54      516.35     54.50 o
  -5   9   7     1867.51     2041.56     95.47 o
  -4   9   7     3569.27     3155.67     95.07 o
  -3   9   7      967.91     1051.89     49.33 o
  -2   9   7      118.53      154.23     23.95 o
  -1   9   7     1780.33     1649.06     61.00 o
   0   9   7     1963.18     1936.54     65.28 o
   1   9   7      494.97      564.43     40.09 o
   2   9   7      154.98      158.76     27.80 o
   3   9   7     1920.97     1808.68     93.58 o
   4   9   7     5395.63     5436.40    270.22 o
   5   9   7      216.37      273.07     53.98 o
   6   9   7      199.30      207.71     42.01 o
   7   9   7      427.11      453.70     57.17 o
   8   9   7      631.26      713.35     83.20 o
   9   9   7        0.31       77.31     50.58 o
  10   9   7       40.29       95.79     63.33 o
 -12  10   7      156.79      108.46     51.83 o
 -11  10   7      173.90      200.67     47.98 o
 -10  10   7      916.49      866.53     79.98 o
  -9  10   7       13.50       41.08     32.30 o
  -8  10   7      153.86      145.25     36.91 o
  -7  10   7      369.97      389.73     52.53 o
  -6  10   7     1273.09     1417.02     89.58 o
  -5  10   7       54.61       54.11     48.85 o
  -4  10   7       58.45       53.57     27.82 o
  -3  10   7      165.75      268.64     29.48 o
  -2  10   7      627.45      722.71     43.57 o
  -1  10   7        9.59       58.27     17.91 o
   0  10   7       96.01       77.77     18.54 o
   1  10   7      632.54      676.52     56.40 o
   2  10   7     1479.10     1525.17     94.97 o
   3  10   7      771.60      672.70     64.57 o
   4  10   7      323.59      307.44     44.41 o
   5  10   7       27.40      120.04     32.59 o
   6  10   7      932.18      874.14     75.03 o
   7  10   7      206.42      260.17     54.98 o
   8  10   7      371.62      397.54     66.37 o
   9  10   7        0.48      164.78     53.90 o
  10  10   7      348.91      306.74    112.42 o
 -12  11   7        9.31       55.77     46.04 o
 -11  11   7      330.93      326.94     55.42 o
 -10  11   7       85.16      114.77     40.59 o
  -9  11   7     1050.90     1075.65     97.38 o
  -8  11   7        0.39       51.46     28.82 o
  -7  11   7      657.33      548.46     59.10 o
  -6  11   7       79.48       60.69     28.74 o
  -5  11   7     1561.79     1656.95    121.96 o
  -4  11   7        2.05       34.73     31.15 o
  -3  11   7      468.80      592.31     47.20 o
  -2  11   7       52.22       96.61     19.80 o
  -1  11   7     1243.17     1288.39     59.82 o
   0  11   7      168.62      164.34     29.61 o
   1  11   7     1819.63     1798.13     93.06 o
   2  11   7      112.95      175.77     31.73 o
   3  11   7     2366.80     2292.51    128.87 o
   4  11   7       86.59      125.15     35.61 o
   5  11   7     1031.55     1006.97     80.55 o
   6  11   7      187.19      231.50     46.12 o
   7  11   7      964.41     1138.63    106.96 o
   8  11   7       72.08      130.13     53.04 o
   9  11   7      124.80      267.82     66.77 o
 -11  12   7       14.01       74.77     43.22 o
 -10  12   7      484.59      401.75     74.81 o
  -9  12   7      409.40      473.97     61.10 o
  -8  12   7      183.55      256.28     94.97 o
  -7  12   7       20.14       80.76     39.88 o
  -6  12   7     1364.81     1332.02     91.58 o
  -5  12   7      166.67      228.46     44.61 o
  -4  12   7       94.89      177.67     39.41 o
  -3  12   7      127.14      166.21     35.49 o
  -2  12   7     1135.20     1373.30     87.01 o
  -1  12   7      184.52      251.77     40.39 o
   0  12   7       83.50       97.78     37.58 o
   1  12   7      162.56      152.84     32.05 o
   2  12   7     1498.02     1556.87     93.29 o
   3  12   7       94.33       59.46     34.11 o
   4  12   7       37.36       60.50     31.83 o
   5  12   7      198.70      180.07     46.06 o
   6  12   7      741.63      760.62     73.06 o
   7  12   7      274.32      230.08     57.72 o
   8  12   7       13.19       92.23     49.22 o
   9  12   7      333.74      362.52     81.35 o
 -11  13   7        3.46       45.77     61.15 o
 -10  13   7       87.28      112.02     41.52 o
  -9  13   7      238.24      190.95     44.82 o
  -8  13   7      451.20      462.80     57.82 o
  -7  13   7       42.21      135.61     39.71 o
  -6  13   7        1.72       87.98     35.24 o
  -5  13   7      725.66      877.71     75.14 o
  -4  13   7     1608.79     1729.10    105.55 o
  -3  13   7       54.97      158.32     49.71 o
  -2  13   7       87.41      149.26     38.03 o
  -1  13   7       14.97       88.28     40.11 o
   0  13   7     1126.71     1260.29     99.84 o
   1  13   7       31.67       27.35     47.83 o
   2  13   7      213.74      237.64     40.93 o
   3  13   7      181.61      199.50     41.03 o
   4  13   7      736.55      792.38     82.47 o
   5  13   7      315.72      306.58     55.00 o
   6  13   7      391.04      289.41     59.71 o
   7  13   7      183.50      295.09     64.74 o
   8  13   7      243.61      359.91    121.58 o
 -10  14   7        9.25       22.08     38.98 o
  -9  14   7      202.07      272.81     52.44 o
  -8  14   7      240.24      172.59     44.18 o
  -7  14   7      208.69      265.84     51.76 o
  -6  14   7      227.56      207.19     48.07 o
  -5  14   7      644.00      717.84     85.04 o
  -4  14   7        5.56       71.85     47.67 o
  -3  14   7      201.15      311.29     62.49 o
  -2  14   7       40.20      146.36     51.18 o
  -1  14   7      186.04      378.41     57.43 o
   0  14   7        8.18       22.83     38.69 o
   1  14   7     1014.35      875.51     87.94 o
   2  14   7      465.96      557.59     65.87 o
   3  14   7      353.26      508.91     58.38 o
   4  14   7      203.67      163.20     43.23 o
   5  14   7      459.40      426.09     57.49 o
   6  14   7      186.61      243.79     59.17 o
   7  14   7       47.36      175.34     55.46 o
  -9  15   7       56.49       56.95     40.80 o
  -8  15   7      289.36      308.95     79.23 o
  -7  15   7        2.50       58.37     37.28 o
  -6  15   7        0.26       39.01     44.05 o
  -5  15   7       72.41      156.67    101.42 o
  -4  15   7      655.14      707.30     93.00 o
  -3  15   7      100.13      165.93     55.69 o
  -2  15   7       24.76       54.24     57.78 o
  -1  15   7       74.09      169.49     44.02 o
   0  15   7      326.29      376.85     61.20 o
   1  15   7      120.98      142.78     49.38 o
   2  15   7      116.27      161.27     50.42 o
   3  15   7      415.76      327.70     68.87 o
   4  15   7      646.44      746.20     72.61 o
   5  15   7       90.36       84.39     48.30 o
   6  15   7        3.82       97.36     49.95 o
  -8  16   7       97.98      225.03     64.20 o
  -7  16   7      172.26      340.18     70.27 o
  -6  16   7       71.05      107.87     53.98 o
  -5  16   7      183.76      312.98     71.27 o
  -4  16   7       14.01      162.81     56.62 o
  -3  16   7      192.88      357.83     69.52 o
  -2  16   7      243.29      295.06     91.07 o
  -1  16   7      107.02      138.22     66.96 o
   0  16   7        3.33       32.18     56.57 o
   1  16   7      237.80      294.81     59.18 o
   2  16   7      136.83      144.83     64.05 o
   3  16   7       33.86       86.74     53.92 o
   4  16   7        5.65       32.37     44.63 o
   5  16   7      304.63      431.51     96.57 o
  -6  17   7       11.94       21.84     50.31 o
  -5  17   7       70.42      216.62    107.37 o
  -4  17   7       20.15       91.70     55.36 o
  -3  17   7       60.08       31.15     67.73 o
  -2  17   7        0.31       20.58    104.14 o
  -1  17   7      244.31      164.82    110.06 o
   0  17   7       69.80      232.70     56.47 o
   1  17   7       91.56      154.46     56.49 o
   2  17   7       18.26      119.05     84.40 o
   3  17   7       75.51      253.29     65.41 o
   4  17   7      115.17      193.13     70.29 o
  -4  18   7        0.42       45.90     69.75 o
  -3  18   7        7.80       21.10     67.41 o
  -2  18   7      161.51      221.24     88.59 o
  -1  18   7       13.86       96.31     80.73 o
   0  18   7        5.73      123.43    120.71 o
   1  18   7        5.25       97.55     48.46 o
   2  18   7       30.93      109.57     53.36 o
 -14   0   8      242.42      311.22     87.57 o
 -12   0   8     1060.79      898.92    110.30 o
 -10   0   8      870.07      956.93    103.12 o
  -8   0   8     8085.68     7148.91    266.08 o
  -6   0   8     3955.49     4247.90    132.53 o
  -4   0   8    23363.97    23864.79    520.58 o
  -2   0   8       99.56       53.50     15.71 o
   0   0   8    32195.48    33290.70    693.82 o
   2   0   8      882.06      852.39     65.35 o
   4   0   8     6118.55     5303.61    209.12 o
   6   0   8      117.31       70.14     36.36 o
   8   0   8     1032.63     1124.88    117.11 o
  10   0   8      107.11      134.05     57.28 o
 -14   1   8       95.38      110.06     40.77 o
 -13   1   8     1086.82     1156.63     92.18 o
 -12   1   8       16.94      118.99     36.99 o
 -11   1   8       39.92       -0.60     28.28 o
 -10   1   8      521.61      571.91     67.89 o
  -9   1   8     2519.07     2347.44    105.47 o
  -8   1   8       81.02       94.01     26.61 o
  -7   1   8     1918.62     1871.21     73.51 o
  -6   1   8     3196.37     2976.60     73.42 o
  -5   1   8    11235.06    11861.65    202.74 o
  -4   1   8     2786.56     2888.65     70.24 o
  -3   1   8     7415.27     7177.41    132.72 o
  -2   1   8      671.47      613.23     34.94 o
  -1   1   8     8824.89     8224.90    140.57 o
   0   1   8       72.94       74.73     14.82 o
   1   1   8     6385.95     6783.71    140.48 o
   2   1   8     2633.57     2607.67     72.26 o
   3   1   8     2022.70     1979.14     66.37 o
   4   1   8      210.21      287.93     34.98 o
   5   1   8     3928.84     3574.06    116.70 o
   6   1   8     1464.48     1498.89     84.59 o
   7   1   8     1131.53     1138.12    109.53 o
   8   1   8       79.92      126.09     31.87 o
   9   1   8      582.03      638.54     75.20 o
  10   1   8      196.86      247.76     58.07 o
  11   1   8       61.68       15.68     46.33 o
 -14   2   8       14.32       18.06     44.37 o
 -13   2   8       22.55       54.62     34.90 o
 -12   2   8      678.17      537.43     61.55 o
 -11   2   8     1626.93     1612.54     98.40 o
 -10   2   8      115.96      114.23     30.93 o
  -9   2   8      254.36      283.13     44.75 o
  -8   2   8     2198.18     2033.86     93.83 o
  -7   2   8     6022.81     6251.73    144.74 o
  -6   2   8       30.94       53.95     15.59 o
  -5   2   8       99.22      140.69     19.95 o
  -4   2   8    16926.33    16850.33    271.55 o
  -3   2   8    13209.58    13339.20    220.66 o
  -2   2   8     2130.00     2246.37     56.61 o
  -1   2   8     1438.69     1659.34     66.68 o
   0   2   8     1136.69     1168.66     54.51 o
   1   2   8     5460.02     4806.71    110.00 o
   2   2   8        1.72       -0.41     13.50 o
   3   2   8     2739.24     2918.41     83.02 o
   4   2   8     2979.86     2830.17    100.72 o
   5   2   8     2143.89     2010.17    104.88 o
   6   2   8      136.78      113.59     30.06 o
   7   2   8     1079.26     1109.29     78.41 o
   8   2   8      928.23      954.68     75.37 o
   9   2   8      105.02      165.72     43.30 o
  10   2   8       22.64       66.37     37.48 o
  11   2   8      115.32      273.77     94.67 o
 -14   3   8      458.86      360.78     66.35 o
 -13   3   8        8.15       64.32     37.89 o
 -12   3   8      572.15      523.20     56.91 o
 -11   3   8       66.26      111.18     33.39 o
 -10   3   8     1513.01     1448.39    119.88 o
  -9   3   8      146.15      178.33     32.22 o
  -8   3   8      217.89      318.04     33.69 o
  -7   3   8       55.13      102.94     22.68 o
  -6   3   8     9996.46     9094.86    188.29 o
  -5   3   8      819.47      883.75     44.81 o
  -4   3   8     3209.24     3403.93     78.98 o
  -3   3   8     1139.14     1268.46     52.82 o
  -2   3   8    12077.14    11353.08    190.73 o
  -1   3   8        1.80       40.52     13.96 o
   0   3   8      975.07     1245.48     52.85 o
   1   3   8      144.21      179.46     35.46 o
   2   3   8    20982.58    19340.63    346.68 o
   3   3   8      201.04      224.29     26.48 o
   4   3   8      210.90      332.83     32.91 o
   5   3   8       56.35       53.90     22.71 o
   6   3   8     6790.13     6339.55    191.99 o
   7   3   8      198.66      273.56     40.75 o
   8   3   8      119.65      183.57     38.62 o
   9   3   8        5.29       70.83     44.09 o
  10   3   8      669.59      735.66    106.33 o
  11   3   8        4.74        4.84     55.62 o
 -14   4   8       27.22       22.46     45.25 o
 -13   4   8      164.49      215.85     66.27 o
 -12   4   8       14.51       59.89     37.79 o
 -11   4   8     1298.04     1236.90     88.19 o
 -10   4   8      158.00      298.76     42.24 o
  -9   4   8     1672.71     1682.26     97.36 o
  -8   4   8       65.43       92.40     22.40 o
  -7   4   8    11877.96    11403.72    230.81 o
  -6   4   8       13.42       38.00     17.98 o
  -5   4   8      258.80      298.53     25.75 o
  -4   4   8      368.74      412.78     30.39 o
  -3   4   8    12993.91    12848.83    215.14 o
  -2   4   8      941.45     1002.54     43.01 o
  -1   4   8      428.36      452.53     30.01 o
   0   4   8     1066.98     1063.03     51.85 o
   1   4   8     5778.03     5406.59    157.31 o
   2   4   8      124.19      181.07     25.47 o
   3   4   8     2057.39     2126.18     74.63 o
   4   4   8       36.79       38.42     25.27 o
   5   4   8     2296.57     2231.60     84.37 o
   6   4   8      264.49      291.96     41.20 o
   7   4   8     1779.08     1716.23     94.75 o
   8   4   8      112.83      133.10     50.34 o
   9   4   8      465.76      469.75     71.11 o
  10   4   8       20.81       59.17     59.97 o
  11   4   8      200.81      245.96     82.88 o
 -14   5   8      211.54       76.35    114.77 o
 -13   5   8      371.84      472.93     75.20 o
 -12   5   8       42.41       56.17     57.61 o
 -11   5   8       95.49       74.39     37.30 o
 -10   5   8     1347.56     1369.29     89.02 o
  -9   5   8     1672.68     1897.75     89.29 o
  -8   5   8       46.35       37.59     21.95 o
  -7   5   8      272.72      261.14     32.93 o
  -6   5   8     3480.78     3257.34     94.42 o
  -5   5   8     1693.21     1626.26     57.34 o
  -4   5   8      196.22      229.97     23.56 o
  -3   5   8     2341.28     2393.96     63.75 o
  -2   5   8     4201.07     4380.74     96.33 o
  -1   5   8     3403.80     3374.37     90.32 o
   0   5   8      429.32      465.22     35.87 o
   1   5   8     5333.80     5160.54    122.74 o
   2   5   8     5867.16     5098.13    400.23 o
   3   5   8     1447.32     1304.62     63.95 o
   4   5   8        1.89       20.22     17.59 o
   5   5   8     1542.36     1420.88     71.51 o
   6   5   8     3436.10     3391.30    172.27 o
   7   5   8       46.15       93.44     36.84 o
   8   5   8        0.94       76.86     37.96 o
   9   5   8      540.08      527.40     71.55 o
  10   5   8      419.29      476.63     93.54 o
  11   5   8        1.59      -47.34     97.04 o
 -14   6   8      268.40      246.45     55.58 o
 -13   6   8       86.32       71.73     45.56 o
 -12   6   8      328.57      420.61     65.65 o
 -11   6   8      109.71      113.51     38.95 o
 -10   6   8      856.40     1063.69     95.50 o
  -9   6   8      123.74      188.44     38.18 o
  -8   6   8     5522.47     5252.40    136.98 o
  -7   6   8      426.73      408.31     38.93 o
  -6   6   8     2429.09     2230.08     79.97 o
  -5   6   8     1235.61     1286.16    171.49 o
  -4   6   8     8334.82     8071.09    151.94 o
  -3   6   8     1888.77     1764.05     57.87 o
  -2   6   8      267.52      398.28     31.03 o
  -1   6   8      123.58      170.73     21.74 o
   0   6   8    11742.58    12056.71    236.75 o
   1   6   8      500.18      559.35     49.78 o
   2   6   8      561.90      710.13     47.27 o
   3   6   8      921.79     1023.22     58.06 o
   4   6   8     2354.28     2257.81    146.73 o
   5   6   8     1017.67     1137.85     74.85 o
   6   6   8       37.13       49.38     30.02 o
   7   6   8       42.85       85.22     38.97 o
   8   6   8     1205.27     1080.55    116.34 o
   9   6   8      270.57      256.80     70.29 o
  10   6   8       38.74      208.28     97.04 o
  11   6   8        0.04      134.63     70.76 o
 -13   7   8      281.04      227.63     59.73 o
 -12   7   8      410.04      533.70    105.71 o
 -11   7   8      206.16      226.85     50.38 o
 -10   7   8      131.24      112.58     39.11 o
  -9   7   8     2341.08     2234.16    135.12 o
  -8   7   8      247.03      262.98     41.00 o
  -7   7   8      651.81      677.60     50.24 o
  -6   7   8      408.72      371.40     47.14 o
  -5   7   8     1936.26     1866.44     71.95 o
  -4   7   8      546.61      515.19     39.94 o
  -3   7   8     4348.79     4377.97    107.90 o
  -2   7   8       45.29       60.67     16.79 o
  -1   7   8     7420.49     7012.42    140.31 o
   0   7   8      373.34      478.66     45.26 o
   1   7   8     1475.84     1262.50     60.10 o
   2   7   8       10.39        8.73     18.15 o
   3   7   8      909.07      833.53     76.73 o
   4   7   8      357.99      473.02     54.22 o
   5   7   8     4002.46     3460.03    124.15 o
   6   7   8       18.65       90.81     32.70 o
   7   7   8      798.17      772.84     79.56 o
   8   7   8      250.44      337.49     61.28 o
   9   7   8      593.81      796.91    111.79 o
  10   7   8        1.34      -24.90     79.29 o
 -13   8   8       48.77       69.62     44.58 o
 -12   8   8      593.01      453.73     71.90 o
 -11   8   8      731.86      770.10     85.43 o
 -10   8   8      328.86      310.94     49.64 o
  -9   8   8      231.75      231.26     40.35 o
  -8   8   8     2387.86     2324.98    113.98 o
  -7   8   8     1574.53     1619.03    118.54 o
  -6   8   8      105.35       96.54     24.38 o
  -5   8   8      242.30      316.33     33.89 o
  -4   8   8     6114.93     5732.74    137.18 o
  -3   8   8     1564.93     1721.09     61.46 o
  -2   8   8      232.18      264.59     30.22 o
  -1   8   8     1181.25     1243.86     57.16 o
   0   8   8     4966.12     4521.94    118.36 o
   1   8   8      819.70      817.81     70.18 o
   2   8   8      145.84      196.25     28.95 o
   3   8   8     1043.45      847.14     67.31 o
   4   8   8     1871.54     1862.29    167.05 o
   5   8   8        4.52       19.09     28.49 o
   6   8   8       17.29       14.29     32.04 o
   7   8   8      461.98      405.43     52.61 o
   8   8   8      478.73      437.28     81.95 o
   9   8   8        1.33       95.29     64.29 o
  10   8   8       30.97      153.65     71.73 o
 -13   9   8       48.50       69.25     46.82 o
 -12   9   8      218.90      216.34     81.12 o
 -11   9   8      311.19      237.01     49.07 o
 -10   9   8      644.92      530.24     67.64 o
  -9   9   8     1236.36     1057.67     83.30 o
  -8   9   8      881.26      763.90     67.61 o
  -7   9   8      181.56      237.67     40.05 o
  -6   9   8     1504.45     1503.84     89.85 o
  -5   9   8      829.24      903.70     55.21 o
  -4   9   8     1215.44     1394.49     66.85 o
  -3   9   8      858.72      901.36     56.92 o
  -2   9   8      661.57      661.75     42.24 o
  -1   9   8     1784.25     1812.44     71.30 o
   0   9   8        5.65       19.31     25.36 o
   1   9   8      527.41      477.47     40.74 o
   2   9   8     3442.40     3345.20    249.02 o
   3   9   8      882.85      852.04    109.34 o
   4   9   8      991.45      851.10     69.42 o
   5   9   8      214.23      217.99     58.76 o
   6   9   8     1024.83      987.70     79.89 o
   7   9   8      221.35      300.15     50.29 o
   8   9   8      383.18      499.35    201.18 o
   9   9   8       65.64      178.98     60.84 o
  10   9   8      157.00      121.70    111.24 o
 -12  10   8      104.77      195.62     54.79 o
 -11  10   8      660.35      723.89    138.43 o
 -10  10   8      188.10      240.77     47.17 o
  -9  10   8      106.26      133.22     37.36 o
  -8  10   8      725.17      579.23     62.82 o
  -7  10   8     1911.37     2067.49    111.60 o
  -6  10   8        7.93       80.85     31.77 o
  -5  10   8      302.83      331.48     45.86 o
  -4  10   8       44.05       61.77     26.77 o
  -3  10   8     2226.78     2312.75     74.59 o
  -2  10   8       38.05       63.38     22.66 o
  -1  10   8      821.28      812.92     51.26 o
   0  10   8      123.26      124.63     25.65 o
   1  10   8     1531.90     1560.29     87.83 o
   2  10   8       32.73       34.70     30.46 o
   3  10   8     2881.52     2592.41    115.10 o
   4  10   8      238.17      226.65     41.50 o
   5  10   8      522.96      623.86     64.32 o
   6  10   8       97.52       70.43     36.39 o
   7  10   8      383.47      450.42     60.17 o
   8  10   8       94.08       90.15     74.55 o
   9  10   8       61.58       24.06     76.92 o
 -12  11   8       87.80       67.45     59.41 o
 -11  11   8       74.88      156.46     47.42 o
 -10  11   8      576.43      499.63     63.59 o
  -9  11   8       94.01      179.68     44.55 o
  -8  11   8       52.63       71.61     34.99 o
  -7  11   8      255.73      222.26     43.54 o
  -6  11   8     1215.60     1373.88     92.17 o
  -5  11   8        2.66       88.28     30.22 o
  -4  11   8       69.67      124.88     36.23 o
  -3  11   8      372.88      468.29     53.99 o
  -2  11   8     2614.85     2349.97     83.66 o
  -1  11   8      316.19      265.82     50.43 o
   0  11   8       65.52       64.69     28.77 o
   1  11   8      407.92      483.79     76.86 o
   2  11   8     3169.32     3068.30    120.89 o
   3  11   8        0.30       44.10     36.21 o
   4  11   8       77.47      113.91     34.44 o
   5  11   8      557.21      588.23     63.12 o
   6  11   8      896.19     1061.33     87.45 o
   7  11   8      163.95      237.58     60.03 o
   8  11   8       20.44       43.77     46.85 o
   9  11   8      247.06      267.07     95.86 o
 -11  12   8      417.93      435.42    100.78 o
 -10  12   8      262.79      309.79     67.64 o
  -9  12   8      231.38      130.15     45.44 o
  -8  12   8      169.23      237.26     47.59 o
  -7  12   8      608.18      533.81     61.90 o
  -6  12   8      355.98      370.14     50.84 o
  -5  12   8      294.95      325.35     49.51 o
  -4  12   8      745.45      725.57    101.29 o
  -3  12   8     2368.90     2256.41    131.18 o
  -2  12   8       81.64      171.51     43.55 o
  -1  12   8      107.85      143.40     30.89 o
   0  12   8      786.01      839.00     68.17 o
   1  12   8      237.96      318.92     51.23 o
   2  12   8        9.43       38.66     29.36 o
   3  12   8      693.91      619.91     62.32 o
   4  12   8      189.51      197.35     39.88 o
   5  12   8      400.87      438.98     56.64 o
   6  12   8      313.75      281.68     49.37 o
   7  12   8       58.54       93.95     49.22 o
   8  12   8       80.55       64.22     52.81 o
 -10  13   8      182.94      153.05     45.24 o
  -9  13   8      318.66      306.55     52.21 o
  -8  13   8      261.92      185.31     67.64 o
  -7  13   8        0.17       33.95     35.52 o
  -6  13   8      725.45      737.30     71.94 o
  -5  13   8      122.09      129.08     40.97 o
  -4  13   8      105.88      138.93     43.38 o
  -3  13   8      811.36      822.09     90.88 o
  -2  13   8       74.94      129.08     41.33 o
  -1  13   8      920.04      854.93     83.66 o
   0  13   8        6.02       85.32     42.12 o
   1  13   8      543.76      565.24     59.34 o
   2  13   8      716.31      735.49     68.72 o
   3  13   8      316.79      327.40     49.41 o
   4  13   8      391.15      557.98     62.17 o
   5  13   8      667.38      759.17     73.79 o
   6  13   8      184.25      236.51     58.95 o
   7  13   8       49.92      169.38     82.81 o
  -9  14   8      133.13      104.86     42.81 o
  -8  14   8      373.79      367.99     54.74 o
  -7  14   8      124.07      173.73     41.75 o
  -6  14   8       80.11      110.91     47.48 o
  -5  14   8       50.85      114.31     60.42 o
  -4  14   8      997.02      927.21    101.94 o
  -3  14   8       12.76       41.93     56.80 o
  -2  14   8       29.27       55.14     61.54 o
  -1  14   8        0.78       44.64     50.84 o
   0  14   8      659.60      607.62     75.17 o
   1  14   8      209.81      354.55     59.70 o
   2  14   8        0.33       27.00     30.87 o
   3  14   8      129.96      151.01     40.01 o
   4  14   8      328.66      339.94     52.95 o
   5  14   8      125.37      219.66     46.23 o
   6  14   8       21.04       15.40     46.17 o
   7  14   8       60.40       -2.22     60.77 o
  -9  15   8      369.95      416.45     61.05 o
  -8  15   8      182.23      150.66     46.94 o
  -7  15   8      134.22      183.23     47.17 o
  -6  15   8       17.58       90.95     53.87 o
  -5  15   8      647.97      615.12     86.97 o
  -4  15   8        1.11       20.35     93.49 o
  -3  15   8      157.66      167.92     89.94 o
  -2  15   8       25.85      187.27     79.03 o
  -1  15   8      270.14      338.49     65.82 o
   0  15   8      209.26      323.94     96.03 o
   1  15   8      123.13      118.38     47.34 o
   2  15   8      456.70      454.91     66.75 o
   3  15   8      183.70      240.27    111.28 o
   4  15   8       37.49      100.78     40.44 o
   5  15   8      118.37      259.06     68.31 o
   6  15   8      105.46      127.94     52.52 o
  -7  16   8      154.67      229.02     62.66 o
  -6  16   8       17.37       76.38     52.07 o
  -5  16   8        0.78       63.17     53.98 o
  -4  16   8       22.57      116.28    104.14 o
  -3  16   8       96.85       61.31     93.49 o
  -2  16   8        1.57       68.53     72.10 o
  -1  16   8      281.33      220.59     82.88 o
   0  16   8      258.39      326.71     66.06 o
   1  16   8      144.76      217.07     56.75 o
   2  16   8      128.11      237.45     62.63 o
   3  16   8        7.04       75.92     48.21 o
   4  16   8      134.51      208.55     62.41 o
  -6  17   8      196.52      210.67     59.32 o
  -5  17   8        3.39       38.38     69.08 o
  -4  17   8       85.22      169.40     79.03 o
  -3  17   8       37.19       77.16     75.74 o
  -2  17   8      206.31      179.14     80.13 o
  -1  17   8       33.79      220.03     74.35 o
   0  17   8        7.66       94.73     70.83 o
   1  17   8       28.27       46.56     49.19 o
   2  17   8       76.70      171.94     56.76 o
   3  17   8        7.16      144.53     54.62 o
  -3  18   8      162.77      177.44     82.84 o
  -2  18   8        9.50      198.83    140.82 o
  -1  18   8       74.28      140.76     78.43 o
   0  18   8        5.38       87.46     71.91 o
 -13   0   9      505.77      653.86     99.48 o
 -11   0   9        3.39       31.95     55.62 o
  -9   0   9     2484.21     2404.48    214.19 o
  -7   0   9      643.39      600.05     72.79 o
  -5   0   9     7710.72     6954.89    190.69 o
  -3   0   9      156.87      290.10     35.16 o
  -1   0   9    10693.69     9985.90    238.89 o
   1   0   9      820.61      738.67     75.04 o
   3   0   9     7699.60     7290.90    265.16 o
   5   0   9      309.71      318.96     55.73 o
   7   0   9     1067.72     1083.02    113.77 o
   9   0   9      351.56      409.00     79.38 o
  11   0   9      362.52      544.36    134.91 o
 -14   1   9      319.62      325.21     62.52 o
 -13   1   9        3.39       21.20     33.20 o
 -12   1   9      331.91      317.51     47.92 o
 -11   1   9     1274.02     1260.67    142.11 o
 -10   1   9     2448.45     2239.77    181.49 o
  -9   1   9      713.60      634.19     59.87 o
  -8   1   9     1560.51     1866.78     99.25 o
  -7   1   9     2253.47     2241.51     78.57 o
  -6   1   9     2258.79     2141.34     79.30 o
  -5   1   9       36.13       65.64     17.50 o
  -4   1   9     4059.54     3858.99     87.53 o
  -3   1   9     3334.19     3519.77     89.26 o
  -2   1   9     1793.21     1819.93     57.69 o
  -1   1   9        1.41       29.53     11.10 o
   0   1   9     3741.82     3561.08     87.36 o
   1   1   9      209.20      254.78     32.95 o
   2   1   9      766.47      908.25     95.82 o
   3   1   9       63.74       75.24     21.20 o
   4   1   9     2890.01     2629.43    103.08 o
   5   1   9       87.90      131.15     62.17 o
   6   1   9       81.58      104.16     29.31 o
   7   1   9      138.64      174.64     36.89 o
   8   1   9      616.07      608.64     63.25 o
   9   1   9       40.94      149.80     41.95 o
  10   1   9        9.84       67.75     40.72 o
  11   1   9        2.43      100.99     65.96 o
 -14   2   9       67.75       97.69     45.01 o
 -13   2   9      699.69      770.41     75.05 o
 -12   2   9      286.72      213.77     43.18 o
 -11   2   9      223.83      199.28     40.21 o
 -10   2   9      102.76      172.99     34.65 o
  -9   2   9     1680.06     1555.77     92.17 o
  -8   2   9       59.20       44.06     22.54 o
  -7   2   9      197.57      243.17     37.22 o
  -6   2   9     5607.27     5425.71    130.55 o
  -5   2   9     7708.57     6858.16    160.30 o
  -4   2   9     2417.51     2538.40     67.11 o
  -3   2   9       21.44       26.94     13.53 o
  -2   2   9     7263.45     7194.44    132.86 o
  -1   2   9     3735.62     3649.54     76.59 o
   0   2   9     1465.29     1524.13     54.00 o
   1   2   9       36.04       56.36     18.18 o
   2   2   9     3896.62     3529.47    132.55 o
   3   2   9     2699.54     2503.70    139.72 o
   4   2   9       18.06       47.82     25.28 o
   5   2   9      543.77      493.90     48.89 o
   6   2   9     1158.90      940.66     81.44 o
   7   2   9      738.65      860.72     72.84 o
   8   2   9       84.10      144.56     52.55 o
   9   2   9       18.56      116.85     36.92 o
  10   2   9      378.75      483.55     74.36 o
  11   2   9        1.50       52.49     60.66 o
 -14   3   9       14.48       98.59     48.03 o
 -13   3   9       89.47       84.69     68.74 o
 -12   3   9       75.83      122.29     35.58 o
 -11   3   9      978.19      915.66     77.46 o
 -10   3   9       11.58       31.61     26.92 o
  -9   3   9        1.50       35.00     24.50 o
  -8   3   9      313.21      319.59     36.17 o
  -7   3   9     5727.98     5203.38    130.42 o
  -6   3   9      154.14      201.81     28.10 o
  -5   3   9        1.26       46.09     17.47 o
  -4   3   9     2019.26     2084.73     60.43 o
  -3   3   9     5368.34     5509.67    111.01 o
  -2   3   9     1026.34     1093.90     45.27 o
  -1   3   9       49.60       75.44     18.11 o
   0   3   9       49.66       86.03     19.05 o
   1   3   9     2858.79     2588.34     78.31 o
   2   3   9     1148.73     1108.17     56.38 o
   3   3   9      193.88      197.56     31.39 o
   4   3   9     1117.96     1066.56     70.27 o
   5   3   9      252.56      239.34     34.87 o
   6   3   9        4.20       45.60     24.92 o
   7   3   9      485.09      431.09     50.57 o
   8   3   9      234.51      340.46     48.60 o
   9   3   9      310.15      399.58     66.44 o
  10   3   9       58.15      168.19     69.82 o
  11   3   9       53.60      145.88     68.07 o
 -14   4   9      280.87      230.60     61.78 o
 -13   4   9      129.72      142.94     50.02 o
 -12   4   9      623.43      501.90     70.88 o
 -11   4   9      277.32      234.89     41.74 o
 -10   4   9     2182.15     2063.07    108.60 o
  -9   4   9       67.81      131.52     30.63 o
  -8   4   9     5010.15     4667.85    137.93 o
  -7   4   9      489.83      751.90     63.50 o
  -6   4   9     3468.72     3573.03    100.06 o
  -5   4   9     1133.97     1378.18     56.63 o
  -4   4   9     3083.27     2771.80     79.44 o
  -3   4   9      154.51      160.36     21.09 o
  -2   4   9    10935.99    10442.71    183.24 o
  -1   4   9       49.47       66.23     37.40 o
   0   4   9     5311.13     5125.85    121.81 o
   1   4   9     3596.96     3502.26     98.28 o
   2   4   9     2646.37     2221.97     79.13 o
   3   4   9      189.88      281.66     48.76 o
   4   4   9      642.98      634.32     74.13 o
   5   4   9       12.38       20.84     23.62 o
   6   4   9      580.40      706.24     61.90 o
   7   4   9       28.04       46.96     28.72 o
   8   4   9      120.63      170.16     45.96 o
   9   4   9      106.60      181.52     48.82 o
  10   4   9      130.84      292.88     79.38 o
 -14   5   9      345.68      486.65     75.91 o
 -13   5   9       15.74       56.06     42.37 o
 -12   5   9        3.26       58.51     37.16 o
 -11   5   9      781.86      580.49     75.06 o
 -10   5   9      330.33      348.11     46.89 o
  -9   5   9        0.99       12.80     23.45 o
  -8   5   9      506.37      679.78     64.09 o
  -7   5   9     2220.95     2093.56     83.76 o
  -6   5   9      549.30      589.69     46.09 o
  -5   5   9      647.14      684.59     68.34 o
  -4   5   9      181.13      173.21     21.88 o
  -3   5   9     4364.45     4353.14     97.01 o
  -2   5   9       18.07       50.71     15.56 o
  -1   5   9      338.89      303.54     32.48 o
   0   5   9     1434.38     1447.02     63.37 o
   1   5   9     3074.75     3124.19    112.42 o
   2   5   9       13.74       22.78     18.27 o
   3   5   9      119.58      101.78     24.67 o
   4   5   9      186.82      183.04     32.66 o
   5   5   9      606.56      525.76     51.09 o
   6   5   9      164.29      166.70     33.85 o
   7   5   9      556.82      544.63     69.35 o
   8   5   9      771.34      705.24     83.19 o
   9   5   9      574.82      641.66     82.49 o
  10   5   9       14.18      136.09     86.39 o
 -13   6   9      660.31      614.53     84.70 o
 -12   6   9        6.33       60.85     43.91 o
 -11   6   9        8.70        3.82     37.12 o
 -10   6   9      683.26      690.76     78.74 o
  -9   6   9     2239.62     2317.56    111.57 o
  -8   6   9       98.44       99.39     25.95 o
  -7   6   9       32.16       20.38     19.93 o
  -6   6   9     2150.62     2183.78     85.82 o
  -5   6   9     3254.69     3287.56    103.42 o
  -4   6   9      513.80      595.94     41.21 o
  -3   6   9        7.42        9.42     14.12 o
  -2   6   9     2707.10     2407.66     81.63 o
  -1   6   9     3557.68     3539.24     99.28 o
   0   6   9     2795.64     2490.05     80.12 o
   1   6   9      350.85      304.78     33.49 o
   2   6   9       32.26       39.68     19.37 o
   3   6   9     3170.26     2969.21    100.95 o
   4   6   9      615.15      644.47     51.03 o
   5   6   9       37.39       42.61     36.82 o
   6   6   9      333.40      381.75     57.36 o
   7   6   9      490.96      485.10    121.64 o
   8   6   9      523.46      627.24     79.49 o
   9   6   9       29.56       69.31    100.59 o
  10   6   9       24.99       84.21     69.32 o
 -13   7   9      153.89       89.60     56.42 o
 -12   7   9      168.13      148.89     48.79 o
 -11   7   9       19.78       35.21     33.67 o
 -10   7   9      825.37      695.44     80.98 o
  -9   7   9       87.57      144.26     32.14 o
  -8   7   9     1597.27     1694.47     96.54 o
  -7   7   9      151.99      184.47     29.87 o
  -6   7   9     1472.35     1483.75     76.00 o
  -5   7   9      229.70      291.65     33.23 o
  -4   7   9     2691.28     2464.21     73.19 o
  -3   7   9       22.93       42.40     17.71 o
  -2   7   9      635.17      609.39     45.92 o
  -1   7   9      110.30      119.98     25.22 o
   0   7   9     2893.56     2673.75     86.40 o
   1   7   9      151.88      208.51     30.29 o
   2   7   9      320.80      402.75     39.02 o
   3   7   9      914.52      993.06     60.37 o
   4   7   9     3287.97     2921.40    130.16 o
   5   7   9       92.64       99.75     39.28 o
   6   7   9      201.73      271.90     90.44 o
   7   7   9      492.81      431.65     66.49 o
   8   7   9      615.38      616.72     78.12 o
   9   7   9       20.98       35.50     82.84 o
  10   7   9        0.59       79.34    111.24 o
 -13   8   9      466.86      477.06     76.25 o
 -12   8   9      216.04      153.49     44.79 o
 -11   8   9       14.32       52.45     38.43 o
 -10   8   9        7.27      100.79     41.51 o
  -9   8   9     1593.08     1603.10    169.10 o
  -8   8   9      183.96      248.58     43.01 o
  -7   8   9      204.11      155.39     35.97 o
  -6   8   9      336.43      309.00     35.30 o
  -5   8   9     5939.95     5321.72    134.24 o
  -4   8   9     2096.95     2167.63     81.19 o
  -3   8   9       32.55       65.93     20.27 o
  -2   8   9       43.31      131.53     24.67 o
  -1   8   9     4611.70     3989.79    111.41 o
   0   8   9      239.35      320.68     41.09 o
   1   8   9       32.31       83.43     21.73 o
   2   8   9      125.86      221.25     30.17 o
   3   8   9     1865.69     1941.59    103.01 o
   4   8   9      109.14      149.15     37.74 o
   5   8   9      120.55      113.82     36.39 o
   6   8   9      160.78      140.06     43.03 o
   7   8   9      855.74      993.59     95.48 o
   8   8   9       40.94       41.55     43.17 o
   9   8   9       59.34       95.54     65.33 o
 -12   9   9      445.91      304.39     63.81 o
 -11   9   9      569.02      490.81     72.35 o
 -10   9   9       17.67       77.57     47.14 o
  -9   9   9      313.47      323.04     48.77 o
  -8   9   9      882.92      831.06     80.28 o
  -7   9   9      833.74      802.30     85.08 o
  -6   9   9      494.91      587.39     56.27 o
  -5   9   9      173.51      205.78     30.56 o
  -4   9   9      696.48      819.33     55.74 o
  -3   9   9      785.00      774.56     50.70 o
  -2   9   9     1877.91     1746.21     73.38 o
  -1   9   9      148.80      169.70     32.92 o
   0   9   9      386.27      489.88     51.39 o
   1   9   9      154.65      100.85     31.90 o
   2   9   9     1066.40     1123.22     78.68 o
   3   9   9      958.63      831.90     80.28 o
   4   9   9      265.08      302.38     75.73 o
   5   9   9      269.02      209.11     53.18 o
   6   9   9      744.50      678.01     78.50 o
   7   9   9      311.95      400.36     60.51 o
   8   9   9      197.61      244.42     67.02 o
   9   9   9        0.71      122.23     60.93 o
 -12  10   9      205.30      145.78     45.22 o
 -11  10   9      139.19      176.06     52.68 o
 -10  10   9      397.16      349.41     55.19 o
  -9  10   9      154.16      136.21     39.20 o
  -8  10   9     1232.77     1224.87     91.90 o
  -7  10   9      119.94      117.91     37.70 o
  -6  10   9      898.01      950.79    123.69 o
  -5  10   9      289.34      257.31     41.10 o
  -4  10   9      567.88      660.67     69.35 o
  -3  10   9       63.87       80.36     28.70 o
  -2  10   9     8585.68     7327.83    169.75 o
  -1  10   9      148.35      175.82     30.60 o
   0  10   9     1355.38     1415.41     84.19 o
   1  10   9        0.53       69.37     28.82 o
   2  10   9     1013.31      993.21     74.83 o
   3  10   9      324.30      253.47     43.36 o
   4  10   9       27.19       62.16     34.27 o
   5  10   9      114.70      116.28     50.28 o
   6  10   9      923.94      941.98     87.45 o
   7  10   9      347.05      398.04     63.18 o
   8  10   9       32.81      131.15     81.65 o
   9  10   9        6.43       92.17     58.50 o
 -11  11   9      626.11      704.26     87.86 o
 -10  11   9      191.85      164.54     44.37 o
  -9  11   9        3.93       51.78     35.63 o
  -8  11   9      110.15      144.46     47.14 o
  -7  11   9     1021.47     1118.77     86.19 o
  -6  11   9      186.00      310.38     46.62 o
  -5  11   9       66.71      116.16     40.65 o
  -4  11   9      362.13      483.50     60.66 o
  -3  11   9     6555.14     6312.21    449.07 o
  -2  11   9      776.75      791.62     55.79 o
  -1  11   9      390.81      484.71     49.42 o
   0  11   9       56.58       81.08     30.24 o
   1  11   9      507.93      585.69     57.62 o
   2  11   9       20.56       99.09     33.35 o
   3  11   9      145.28      196.15     50.56 o
   4  11   9       27.75       24.50     39.63 o
   5  11   9      622.97      736.76    100.78 o
   6  11   9      218.29      290.18     49.41 o
   7  11   9       44.32       73.37     85.20 o
   8  11   9        2.95       56.06     73.37 o
 -11  12   9       40.96      149.44     45.86 o
 -10  12   9      259.23      241.68     54.21 o
  -9  12   9      292.73      318.78     55.24 o
  -8  12   9      147.96      170.59     43.77 o
  -7  12   9      238.38      257.97     55.00 o
  -6  12   9      359.56      367.32     52.42 o
  -5  12   9      144.32      255.11     43.35 o
  -4  12   9      593.02      686.16     90.91 o
  -3  12   9      541.05      526.29     68.47 o
  -2  12   9      519.73      637.65     89.49 o
  -1  12   9      233.60      280.73     41.34 o
   0  12   9      147.16      271.42     71.96 o
   1  12   9     1073.78      972.39     76.14 o
   2  12   9      613.94      557.63     59.97 o
   3  12   9      386.49      409.09     59.44 o
   4  12   9      280.07      238.09     47.79 o
   5  12   9      134.72      203.39     45.81 o
   6  12   9      282.96      337.53     79.60 o
   7  12   9       17.04       73.51     56.61 o
 -10  13   9      294.61      351.35     72.08 o
  -9  13   9       55.98       98.48     44.81 o
  -8  13   9      228.57      201.02     49.93 o
  -7  13   9      107.40      159.38     44.98 o
  -6  13   9      549.80      591.25     66.11 o
  -5  13   9       35.28       94.42     44.02 o
  -4  13   9      310.70      203.39     76.73 o
  -3  13   9      339.15      517.00    101.79 o
  -2  13   9      198.60      216.91     74.83 o
  -1  13   9      295.38      297.43     56.58 o
   0  13   9      315.69      207.27     51.00 o
   1  13   9      944.06     1135.20     84.73 o
   2  13   9       15.86       60.65     36.54 o
   3  13   9       22.32       91.57     60.47 o
   4  13   9      315.77      316.02     51.60 o
   5  13   9      275.66      379.54     57.00 o
   6  13   9        0.81       82.58     47.15 o
   7  13   9      107.41      199.45     95.86 o
  -9  14   9      416.38      482.84     64.78 o
  -8  14   9       43.94       55.25     40.35 o
  -7  14   9       62.02       91.57     43.31 o
  -6  14   9      150.18      183.38     45.46 o
  -5  14   9      911.44     1116.80    138.63 o
  -4  14   9       37.77      130.87     71.11 o
  -3  14   9        0.88      121.52     87.57 o
  -2  14   9       37.23      108.87     63.79 o
  -1  14   9      573.72      650.29    130.40 o
   0  14   9      484.07      391.52     63.97 o
   1  14   9       86.20      168.34     56.27 o
   2  14   9       87.39       91.83     39.03 o
   3  14   9      707.50      821.78     77.40 o
   4  14   9      100.57      109.84     45.98 o
   5  14   9       39.11      135.08     50.51 o
   6  14   9        1.82       78.12     50.98 o
  -8  15   9      211.34      280.02     52.65 o
  -7  15   9      133.19      186.09     75.80 o
  -6  15   9       57.42      218.63     66.69 o
  -5  15   9        4.72      119.52     71.96 o
  -4  15   9       92.24      220.36     86.43 o
  -3  15   9       22.25       93.71     61.85 o
  -2  15   9       43.43      154.41     66.11 o
  -1  15   9       69.25       89.32     68.81 o
   0  15   9      259.46      374.11     69.21 o
   1  15   9       79.59       90.43     47.73 o
   2  15   9      107.11      265.01     59.76 o
   3  15   9       29.54       28.78     51.95 o
   4  15   9      268.09      406.18     59.16 o
   5  15   9        1.30       48.82     41.15 o
  -7  16   9      185.35      208.71     67.64 o
  -6  16   9      110.05       48.39     59.14 o
  -5  16   9      573.55      665.86    181.06 o
  -4  16   9      148.55      342.97     99.29 o
  -3  16   9       83.41      168.60     72.78 o
  -2  16   9      112.91      151.23     76.60 o
  -1  16   9       46.69      129.90     73.83 o
   0  16   9       55.95      141.04     53.46 o
   1  16   9       11.37       81.11     53.71 o
   2  16   9       89.24      222.48     57.34 o
   3  16   9      302.83      342.52     64.15 o
  -5  17   9       12.66      -31.82     67.39 o
  -4  17   9       37.21      142.76     70.05 o
  -3  17   9      115.04      233.80     84.57 o
  -2  17   9       52.01      137.98     79.00 o
  -1  17   9       23.23       56.88     71.85 o
   0  17   9       10.02      112.64    120.71 o
   1  17   9      126.13      166.63     59.30 o
   2  17   9      125.57      226.07     65.65 o
 -14   0  10      318.92      282.05     72.67 o
 -12   0  10      965.20      810.85    235.50 o
 -10   0  10     5093.04     4843.58    301.77 o
  -8   0  10     1058.42      950.99     98.57 o
  -6   0  10     5327.04     4794.71    205.75 o
  -4   0  10     3134.37     3221.05    256.02 o
  -2   0  10     8697.33     8114.71    208.11 o
   0   0  10     5240.87     5291.53    440.22 o
   2   0  10     6167.30     5589.95    420.11 o
   4   0  10     3117.81     3085.10    220.11 o
   6   0  10     1130.90     1133.69    156.21 o
   8   0  10      814.46     1020.67    117.91 o
  10   0  10      601.72      633.18    101.24 o
 -14   1  10       15.56       84.83     41.42 o
 -13   1  10      700.11      772.63    121.27 o
 -12   1  10      710.97      695.05     71.07 o
 -11   1  10      723.03      830.04     75.42 o
 -10   1  10      425.69      476.56     97.02 o
  -9   1  10     2101.07     2082.07    107.27 o
  -8   1  10       75.67      115.14     28.00 o
  -7   1  10      746.91      721.04     50.65 o
  -6   1  10      843.31      911.74     47.72 o
  -5   1  10     5258.08     5225.64    113.33 o
  -4   1  10     2072.07     2003.21     69.33 o
  -3   1  10     1142.43     1279.67     70.39 o
  -2   1  10       68.58       72.80     16.65 o
  -1   1  10     6939.98     6764.94    170.00 o
   0   1  10     1110.33     1057.95     64.23 o
   1   1  10      502.71      393.58     40.09 o
   2   1  10       35.36       27.73     20.05 o
   3   1  10     2523.50     2441.51    100.47 o
   4   1  10       20.57       49.77     24.37 o
   5   1  10        0.65       34.77     27.12 o
   6   1  10       55.53       99.47     31.14 o
   7   1  10      541.47      541.90     60.73 o
   8   1  10       14.83       44.54     37.92 o
   9   1  10        4.47       68.56     49.17 o
  10   1  10      139.15      257.97     51.81 o
 -14   2  10      308.63      310.77     65.44 o
 -13   2  10      153.62      285.45     48.96 o
 -12   2  10        7.73       33.06     31.42 o
 -11   2  10      941.40      892.64    111.37 o
 -10   2  10      156.67      162.28     34.36 o
  -9   2  10       79.73      106.65     32.80 o
  -8   2  10      559.23      559.85     53.80 o
  -7   2  10     6339.69     6292.64    150.09 o
  -6   2  10      269.60      376.06     45.13 o
  -5   2  10       60.69      102.30     19.62 o
  -4   2  10      741.75      835.69     44.81 o
  -3   2  10     5936.05     5349.74    157.71 o
  -2   2  10     5331.10     5157.21    121.03 o
  -1   2  10       39.55       74.61     18.23 o
   0   2  10      806.81      812.37     56.87 o
   1   2  10     8308.63     7206.27    307.46 o
   2   2  10     2763.12     2701.31    102.53 o
   3   2  10       73.03       95.22     26.36 o
   4   2  10      838.17      767.21     62.17 o
   5   2  10     1972.80     1970.88    103.24 o
   6   2  10      435.37      465.20     72.77 o
   7   2  10        8.81       30.82     32.11 o
   8   2  10      160.78      218.32     45.80 o
   9   2  10      535.86      616.01     67.14 o
  10   2  10      140.48      170.53     58.90 o
 -14   3  10        0.09       14.48     42.89 o
 -13   3  10       99.37       56.97     57.42 o
 -12   3  10     1600.62     1613.38    150.77 o
 -11   3  10       48.35       41.53     28.59 o
 -10   3  10      340.24      316.47     44.89 o
  -9   3  10     1597.68     1716.13     98.51 o
  -8   3  10     6655.31     6399.13    180.30 o
  -7   3  10      222.51      172.58     28.72 o
  -6   3  10     3704.35     3367.38     98.16 o
  -5   3  10        7.83       10.37     16.01 o
  -4   3  10    10537.75     9899.18    248.91 o
  -3   3  10       95.11      129.93     20.99 o
  -2   3  10     2284.49     2258.95     72.31 o
  -1   3  10     1906.37     2145.60     69.73 o
   0   3  10     1609.83     1447.64     73.32 o
   1   3  10     1018.77      901.69     61.15 o
   2   3  10     3908.96     3624.68    118.63 o
   3   3  10        1.03       33.72     26.30 o
   4   3  10     2764.81     2595.13    106.72 o
   5   3  10       33.14       84.56     28.44 o
   6   3  10        3.90       73.98     27.83 o
   7   3  10      220.36      215.33     41.34 o
   8   3  10       52.94      114.24     39.17 o
   9   3  10      176.13      275.88     57.43 o
  10   3  10      239.36      395.11     89.22 o
 -13   4  10      648.02      492.46     78.14 o
 -12   4  10       11.81      108.15     43.92 o
 -11   4  10      862.33      662.39     73.45 o
 -10   4  10        6.41       54.09     28.63 o
  -9   4  10      244.68      310.60     43.61 o
  -8   4  10        0.42       45.31     21.02 o
  -7   4  10     2941.00     2832.57     93.83 o
  -6   4  10      561.01      581.09     45.01 o
  -5   4  10       13.23       81.28     19.91 o
  -4   4  10       35.84       56.00     17.35 o
  -3   4  10     5842.21     5575.01    172.65 o
  -2   4  10      171.35      112.39     22.36 o
  -1   4  10       59.25       91.61     23.58 o
   0   4  10        5.86       38.06     17.58 o
   1   4  10     5511.90     5121.54    125.78 o
   2   4  10      183.77      189.42     32.22 o
   3   4  10       75.53       48.74     22.69 o
   4   4  10      352.96      386.14     46.47 o
   5   4  10      951.21      959.73     71.60 o
   6   4  10       48.48       56.60     26.01 o
   7   4  10      112.79      173.26     38.15 o
   8   4  10      154.16      212.14     55.69 o
   9   4  10      496.52      559.07     76.81 o
  10   4  10        0.06      125.98     72.79 o
 -13   5  10      456.59      249.26     55.35 o
 -12   5  10      676.20      476.49     70.04 o
 -11   5  10      573.09      495.84     67.69 o
 -10   5  10      471.43      542.16     63.59 o
  -9   5  10      975.28      942.81     89.06 o
  -8   5  10      999.45     1142.93     76.82 o
  -7   5  10     1282.05     1412.10     74.49 o
  -6   5  10     2897.79     2718.86     92.56 o
  -5   5  10     4333.20     4292.59    112.54 o
  -4   5  10     5022.94     4767.52    148.18 o
  -3   5  10      372.92      519.97     40.49 o
  -2   5  10     1009.85     1233.56     75.78 o
  -1   5  10     1390.74     1470.04     69.54 o
   0   5  10     3899.80     3834.36    104.05 o
   1   5  10      104.78      108.74     23.44 o
   2   5  10      387.11      428.86     45.46 o
   3   5  10      907.11      769.35     60.97 o
   4   5  10     1611.44     1514.62     87.15 o
   5   5  10      164.46      134.94     34.84 o
   6   5  10      223.08      311.29     55.34 o
   7   5  10      334.92      350.06     59.47 o
   8   5  10      705.95      656.48     82.07 o
   9   5  10        9.01      117.63     52.04 o
  10   5  10        8.80       65.43     65.71 o
 -13   6  10       59.40       96.81     40.89 o
 -12   6  10       25.47       79.29     43.79 o
 -11   6  10      341.84      171.11     64.88 o
 -10   6  10     1431.90     1379.18    338.45 o
  -9   6  10       14.60       56.97     26.41 o
  -8   6  10        5.84       71.56     24.53 o
  -7   6  10     3150.58     3011.90    102.47 o
  -6   6  10      833.62      839.94     64.72 o
  -5   6  10      590.92      694.58     48.82 o
  -4   6  10     2436.33     2373.81    101.23 o
  -3   6  10      825.94      930.28     54.53 o
  -2   6  10     2232.44     2291.42     77.75 o
  -1   6  10       75.64       73.05     22.27 o
   0   6  10     4057.59     3263.09    130.10 o
   1   6  10      337.97      329.22     36.20 o
   2   6  10     1674.87     1726.14     83.30 o
   3   6  10       12.56       61.01     24.49 o
   4   6  10     1821.54     1812.44     93.10 o
   5   6  10      276.61      377.87     59.01 o
   6   6  10       69.35       97.36     76.91 o
   7   6  10      295.85      279.22     57.20 o
   8   6  10      641.71      563.54     74.17 o
   9   6  10        1.82       56.11     80.47 o
 -13   7  10      584.92      538.99     83.23 o
 -12   7  10        1.46       69.67     41.41 o
 -11   7  10      149.49      137.81     51.45 o
 -10   7  10       96.26       40.79     51.45 o
  -9   7  10     1780.65     1705.56    102.74 o
  -8   7  10        2.57       64.35     31.85 o
  -7   7  10      759.79      754.43     76.30 o
  -6   7  10        4.09       47.94     21.11 o
  -5   7  10     2788.64     2858.83    116.47 o
  -4   7  10      337.36      387.28     36.52 o
  -3   7  10      377.99      349.08     35.44 o
  -2   7  10       19.98       73.38     22.56 o
  -1   7  10     5887.85     5499.24    138.50 o
   0   7  10        2.80       45.86     20.15 o
   1   7  10     1100.70     1188.26     66.08 o
   2   7  10        6.26       32.08     21.31 o
   3   7  10     1584.24     1339.39     86.49 o
   4   7  10       54.59       88.67     37.92 o
   5   7  10       10.75       -1.56     29.30 o
   6   7  10      173.72      158.27     45.49 o
   7   7  10      716.79      750.34     85.04 o
   8   7  10        4.62       73.76     45.70 o
   9   7  10       51.09      139.64     70.29 o
 -12   8  10      163.61      176.99     50.45 o
 -11   8  10       25.76       40.44     35.64 o
 -10   8  10      541.87      477.76     71.73 o
  -9   8  10      156.56      258.10     43.69 o
  -8   8  10      432.99      391.21     52.21 o
  -7   8  10      302.11      316.29     44.80 o
  -6   8  10     1848.92     1912.55     82.61 o
  -5   8  10      271.40      295.83     34.69 o
  -4   8  10     1190.26     1120.12     69.54 o
  -3   8  10       93.15      118.96     26.71 o
  -2   8  10     2955.05     3059.03    100.06 o
  -1   8  10      520.89      567.72     47.67 o
   0   8  10      651.65      601.35     47.02 o
   1   8  10      754.59      845.66     56.84 o
   2   8  10      695.61      888.07     95.12 o
   3   8  10      264.73      325.17     47.73 o
   4   8  10      819.26      704.65     77.05 o
   5   8  10      357.87      469.83     67.10 o
   6   8  10      936.12      938.32     93.32 o
   7   8  10      215.78      254.67     55.57 o
   8   8  10      174.59      199.25    100.59 o
   9   8  10        5.56       11.97     59.25 o
 -12   9  10      376.74      302.42     60.83 o
 -11   9  10       20.65       77.05     43.15 o
 -10   9  10       31.76       46.10     34.95 o
  -9   9  10      496.05      467.62     58.12 o
  -8   9  10     1548.58     1511.27     98.02 o
  -7   9  10      103.75      174.34     37.81 o
  -6   9  10       11.68       59.02     30.43 o
  -5   9  10      448.35      519.65     45.60 o
  -4   9  10      272.03      391.11     45.19 o
  -3   9  10       64.48      108.39     27.73 o
  -2   9  10     2903.35     2503.63     93.40 o
  -1   9  10     1579.44     1700.66     79.46 o
   0   9  10     1782.12     1752.39     80.38 o
   1   9  10      276.31      261.18     41.18 o
   2   9  10       29.61       54.44     31.24 o
   3   9  10      118.10      212.54     43.19 o
   4   9  10      121.14       59.15     38.87 o
   5   9  10       19.69       68.17     38.41 o
   6   9  10      479.22      652.34    107.69 o
   7   9  10      281.62      244.22     74.65 o
   8   9  10        1.03       46.38     57.72 o
 -11  10  10      505.85      338.69     67.77 o
 -10  10  10        2.77       47.40     34.89 o
  -9  10  10      166.81      207.24     47.17 o
  -8  10  10      178.22      262.90     47.35 o
  -7  10  10      892.78     1086.21     93.94 o
  -6  10  10       60.15      109.97     35.71 o
  -5  10  10        8.84       59.65     34.28 o
  -4  10  10      629.60      616.09     60.81 o
  -3  10  10     3948.77     3557.10    214.54 o
  -2  10  10      640.61      791.48     55.62 o
  -1  10  10       40.22       91.12     27.29 o
   0  10  10       22.75       13.82     25.11 o
   1  10  10     1564.10     1530.05     93.19 o
   2  10  10      933.45      896.35    144.64 o
   3  10  10       75.44       58.69     32.18 o
   4  10  10      257.68      212.40     45.06 o
   5  10  10     1081.29     1048.15     98.66 o
   6  10  10      168.45      294.70     52.73 o
   7  10  10       14.27       79.21     51.24 o
   8  10  10        8.82        7.10     53.55 o
 -11  11  10      236.26      297.46     61.88 o
 -10  11  10       61.57      179.60     47.40 o
  -9  11  10       67.28      106.84     38.67 o
  -8  11  10     1205.52     1017.46    103.85 o
  -7  11  10      162.72      280.51     52.27 o
  -6  11  10      113.14      137.86     36.92 o
  -5  11  10       60.43       72.96     38.97 o
  -4  11  10      728.25      755.95     79.36 o
  -3  11  10       29.52        3.14     51.51 o
  -2  11  10      298.11      345.51     38.90 o
  -1  11  10       77.44       77.02     35.90 o
   0  11  10      264.50      396.91     50.12 o
   1  11  10      298.33      291.86     44.45 o
   2  11  10       40.49       43.07     34.87 o
   3  11  10        3.69       62.80     35.96 o
   4  11  10      291.72      399.40     56.32 o
   5  11  10      311.93      279.54     53.15 o
   6  11  10      282.70      309.09     59.95 o
   7  11  10       44.92       79.69     67.45 o
 -10  12  10      218.53      225.17     50.16 o
  -9  12  10       30.14       32.57     36.71 o
  -8  12  10       11.89       -0.59     39.29 o
  -7  12  10     1020.72     1005.75     85.09 o
  -6  12  10      288.88      217.71     51.13 o
  -5  12  10        3.77       12.27     36.91 o
  -4  12  10       95.04      124.00     47.02 o
  -3  12  10      927.76      885.51     92.37 o
  -2  12  10      239.82      295.61     80.73 o
  -1  12  10       42.92      100.68     34.50 o
   0  12  10      421.35      503.59     76.52 o
   1  12  10      686.70      689.14     66.01 o
   2  12  10        1.46       19.00     35.06 o
   3  12  10       82.27      155.35     83.70 o
   4  12  10      602.09      630.18     69.39 o
   5  12  10      257.59      280.09     55.89 o
   6  12  10       13.02       58.57     48.13 o
   7  12  10       25.01       66.90     73.37 o
  -9  13  10      234.51      275.64     56.53 o
  -8  13  10       26.14       36.78     34.94 o
  -7  13  10      223.32      271.52     61.27 o
  -6  13  10      275.60      341.74     63.18 o
  -5  13  10      202.34      238.54     57.90 o
  -4  13  10      228.68      259.43    127.81 o
  -3  13  10       66.06       77.71     76.92 o
  -2  13  10       52.81      203.02    136.09 o
  -1  13  10      219.73      343.43     57.35 o
   0  13  10      533.18      458.66     56.79 o
   1  13  10       27.19       91.95     52.95 o
   2  13  10        1.67       15.61     30.17 o
   3  13  10      302.72      270.75     53.29 o
   4  13  10      397.33      498.22     66.19 o
   5  13  10       51.57      120.72     44.93 o
   6  13  10        7.90       80.63     48.72 o
  -9  14  10        0.61       29.11     41.04 o
  -8  14  10        1.93       59.40     52.69 o
  -7  14  10        4.23      174.98     55.97 o
  -6  14  10      194.15      277.65    172.78 o
  -5  14  10        0.19       76.73     71.00 o
  -4  14  10      357.41      497.03    139.64 o
  -3  14  10        8.93       42.78     63.68 o
  -2  14  10      580.91      534.73     97.07 o
  -1  14  10      174.23      208.78     71.80 o
   0  14  10      169.47      181.07     54.39 o
   1  14  10      159.03      155.94     55.54 o
   2  14  10       70.89      109.90     49.88 o
   3  14  10       90.22      122.48     43.53 o
   4  14  10      323.59      345.25     55.11 o
   5  14  10        5.96       69.77     66.96 o
  -7  15  10       14.00      -24.19    136.09 o
  -6  15  10       24.30       60.41     66.38 o
  -5  15  10      521.75      467.62     99.57 o
  -4  15  10        2.94       80.47     85.20 o
  -3  15  10       11.04      144.55     72.66 o
  -2  15  10       13.99       74.14     67.64 o
  -1  15  10      731.57      702.00    164.49 o
   0  15  10       17.19      114.30    125.35 o
   1  15  10       68.62      110.88     53.85 o
   2  15  10       51.98      143.31     62.23 o
   3  15  10      344.66      271.46     72.34 o
   4  15  10       35.95      158.40     49.45 o
  -6  16  10       49.07      180.20     74.46 o
  -5  16  10       22.08       53.68     67.02 o
  -4  16  10       11.97      217.74     99.41 o
  -3  16  10       20.54       55.34     69.89 o
  -2  16  10      106.04      236.43     90.61 o
  -1  16  10        3.63      152.80     80.47 o
   0  16  10        9.15       62.14    114.79 o
   1  16  10       70.11      185.56     62.70 o
   2  16  10      271.47      449.63    100.96 o
  -3  17  10       22.49      173.24     70.39 o
  -2  17  10        5.37       36.47     70.92 o
  -1  17  10       11.75      153.33     82.25 o
 -13   0  11      769.31      634.40     98.22 o
 -11   0  11     1802.25     1455.52    191.71 o
  -9   0  11      119.91      171.31     52.54 o
  -7   0  11     1262.22     1392.11    118.68 o
  -5   0  11     1037.93     1010.99     74.87 o
  -3   0  11     1613.17     1461.41    113.66 o
  -1   0  11     1286.57     1263.40    100.61 o
   1   0  11     1756.74     1519.62    305.32 o
   3   0  11     1669.46     1541.43    156.21 o
   5   0  11     1214.24     1274.15    124.00 o
   7   0  11      568.39      810.11    108.17 o
   9   0  11        9.67      171.69     86.39 o
 -13   1  11      289.42      290.31     49.33 o
 -12   1  11       25.08       77.76     32.01 o
 -11   1  11       29.42      126.18     34.70 o
 -10   1  11     1676.05     1553.05    124.35 o
  -9   1  11      188.19      188.96     39.06 o
  -8   1  11        5.77       35.24     25.04 o
  -7   1  11      598.84      700.98     60.30 o
  -6   1  11     6045.28     5587.15    122.77 o
  -5   1  11      464.54      335.54     31.86 o
  -4   1  11       18.91       59.56     17.14 o
  -3   1  11     1162.30     1218.66     59.33 o
  -2   1  11     6663.50     6110.81    161.85 o
  -1   1  11      352.09      406.02     41.37 o
   0   1  11      384.69      359.37     40.95 o
   1   1  11       30.22       24.80     22.20 o
   2   1  11     3199.00     2726.43    107.47 o
   3   1  11      426.17      400.24     45.00 o
   4   1  11       75.31       67.59     26.05 o
   5   1  11      725.24      615.26     60.35 o
   6   1  11      559.83      660.02     80.62 o
   7   1  11        2.74       70.68     34.37 o
   8   1  11       47.26      110.82     42.28 o
   9   1  11       58.00      199.46     47.95 o
 -13   2  11       74.56       88.31     35.69 o
 -12   2  11     1123.85      999.42    127.08 o
 -11   2  11      122.05      151.73     36.68 o
 -10   2  11       99.12      133.41     43.29 o
  -9   2  11     1146.67     1157.49     82.87 o
  -8   2  11      541.11      528.85     52.47 o
  -7   2  11     1108.40     1177.43     73.48 o
  -6   2  11      165.61      280.66     33.27 o
  -5   2  11     1146.23     1198.19     57.24 o
  -4   2  11     1769.06     1761.21     65.96 o
  -3   2  11      907.35      840.73     55.91 o
  -2   2  11       80.07       28.16     23.58 o
  -1   2  11     1017.69     1078.28     66.55 o
   0   2  11     3209.52     2884.89    104.22 o
   1   2  11       30.45       21.24     24.94 o
   2   2  11       55.14       53.41     30.75 o
   3   2  11       45.80       35.33     24.47 o
   4   2  11     4803.90     4446.42    145.25 o
   5   2  11       72.07      107.46     31.51 o
   6   2  11        0.77       19.63     28.33 o
   7   2  11      264.02      345.52     69.68 o
   8   2  11       98.56      148.74     42.09 o
   9   2  11       39.67      113.67     47.14 o
 -13   3  11      266.45      143.55     48.11 o
 -12   3  11       21.18       36.65     35.36 o
 -11   3  11      881.47     1029.67    102.83 o
 -10   3  11      128.33      169.99     36.92 o
  -9   3  11     2280.69     2208.27    163.63 o
  -8   3  11        1.69       38.00     25.90 o
  -7   3  11       59.00      137.56     36.89 o
  -6   3  11       33.65       23.69     39.52 o
  -5   3  11     1313.80     1159.79     56.44 o
  -4   3  11        2.44       21.21     18.36 o
  -3   3  11     3680.26     3479.41    119.26 o
  -2   3  11      788.11      736.34     49.03 o
  -1   3  11     2210.20     2148.19     87.55 o
   0   3  11       56.96       65.16     24.89 o
   1   3  11     5156.88     4610.98    140.05 o
   2   3  11      595.45      522.39     51.08 o
   3   3  11     3469.57     3063.80    145.18 o
   4   3  11      480.97      460.20     51.00 o
   5   3  11      519.02      382.74     70.69 o
   6   3  11      425.18      528.46     59.54 o
   7   3  11       51.03      115.74     43.39 o
   8   3  11       86.48       73.12     39.05 o
   9   3  11      281.21      506.82    127.27 o
 -13   4  11       14.97       81.12     40.81 o
 -12   4  11     1242.65      905.16     93.18 o
 -11   4  11      168.13      196.11     41.68 o
 -10   4  11      102.51      147.52     35.73 o
  -9   4  11        5.64       60.23     27.60 o
  -8   4  11     1168.27     1057.97     67.37 o
  -7   4  11        4.60       37.31     24.36 o
  -6   4  11      103.05      151.60     34.54 o
  -5   4  11      732.21      817.42     61.45 o
  -4   4  11     3691.79     3563.97    115.22 o
  -3   4  11      159.17      172.22     27.87 o
  -2   4  11        3.51       21.80     16.27 o
  -1   4  11      641.75      590.52     50.59 o
   0   4  11     2069.21     1948.09     85.34 o
   1   4  11      314.68      345.15     43.25 o
   2   4  11      139.54       80.71     27.48 o
   3   4  11      823.04      851.33     67.89 o
   4   4  11      937.41      867.75     69.60 o
   5   4  11       38.76       44.86     27.93 o
   6   4  11      543.70      585.59     60.30 o
   7   4  11       16.96       52.56     43.76 o
   8   4  11      714.64      720.76     87.33 o
   9   4  11       71.96      161.92     56.73 o
 -13   5  11      463.28      385.36     93.62 o
 -12   5  11       44.26       26.82     37.75 o
 -11   5  11      581.06      467.02     70.36 o
 -10   5  11      432.37      490.48     56.97 o
  -9   5  11      487.75      467.56     52.83 o
  -8   5  11      201.84      133.38     29.67 o
  -7   5  11     1392.74     1273.09     72.46 o
  -6   5  11     1305.86     1446.39     76.18 o
  -5   5  11      640.38      575.36     50.22 o
  -4   5  11        1.51       34.88     19.88 o
  -3   5  11     4578.35     4300.99    113.70 o
  -2   5  11     1868.20     1899.96     76.82 o
  -1   5  11     4476.57     3828.62    103.80 o
   0   5  11      215.26      199.68     36.12 o
   1   5  11      859.20      808.48     67.58 o
   2   5  11     1752.68     1815.06    132.89 o
   3   5  11      577.28      594.62     56.43 o
   4   5  11      113.40       97.52     31.43 o
   5   5  11     1004.50      874.87     83.70 o
   6   5  11      116.27      152.02     43.30 o
   7   5  11      969.47     1036.42    104.26 o
   8   5  11        8.76       40.65     74.66 o
   9   5  11       19.74       75.27     55.72 o
 -13   6  11       35.59       81.05     41.94 o
 -12   6  11      257.29      239.59     54.27 o
 -11   6  11      552.26      438.28     84.89 o
 -10   6  11       72.64      121.83     44.12 o
  -9   6  11      266.07      354.94     46.68 o
  -8   6  11      491.91      528.02     49.43 o
  -7   6  11     1570.97     1590.93    106.08 o
  -6   6  11      197.96      204.27     31.41 o
  -5   6  11      441.68      468.80     47.59 o
  -4   6  11      107.30      209.48     28.92 o
  -3   6  11      904.71      911.86     83.61 o
  -2   6  11      391.07      355.84     36.68 o
  -1   6  11      842.58      738.32     76.67 o
   0   6  11     4353.52     4230.72    116.77 o
   1   6  11      347.55      324.62     44.75 o
   2   6  11      176.89      205.17     37.74 o
   3   6  11      953.37      816.71     67.22 o
   4   6  11      766.95      819.83     68.37 o
   5   6  11       18.61       34.72     36.04 o
   6   6  11      121.20      126.44     72.76 o
   7   6  11      433.82      489.85     80.35 o
   8   6  11       99.36      134.55     53.64 o
   9   6  11        6.58      103.55     57.60 o
 -12   7  11       12.08      109.49     47.21 o
 -11   7  11      128.20       96.98     44.11 o
 -10   7  11     1402.93     1223.35    231.02 o
  -9   7  11       13.13       28.56     33.38 o
  -8   7  11       30.46       88.33     26.68 o
  -7   7  11       14.07      -20.94     27.44 o
  -6   7  11     5357.28     4911.70    131.63 o
  -5   7  11        4.49       35.90     24.17 o
  -4   7  11       29.01       51.78     24.65 o
  -3   7  11      135.58      320.46     34.80 o
  -2   7  11     3076.19     2804.08     93.65 o
  -1   7  11      197.90      217.20     35.24 o
   0   7  11      246.77      315.35     37.52 o
   1   7  11      109.24      131.74     30.25 o
   2   7  11     2202.89     2159.76    100.96 o
   3   7  11      186.62      218.62     39.73 o
   4   7  11        4.18       -0.50     31.77 o
   5   7  11        4.01       31.83     34.37 o
   6   7  11      592.99      604.43     74.69 o
   7   7  11        9.32       13.63     41.22 o
   8   7  11        7.73       19.47     54.60 o
 -12   8  11        0.63       43.45     41.01 o
 -11   8  11      436.84      458.51     67.89 o
 -10   8  11      114.75       79.67     45.54 o
  -9   8  11      724.72      810.32    108.63 o
  -8   8  11      100.01      108.33     34.29 o
  -7   8  11      847.84      996.76     64.79 o
  -6   8  11      416.01      476.37     61.49 o
  -5   8  11     1009.41      964.42     69.50 o
  -4   8  11      348.89      427.83     46.54 o
  -3   8  11      495.34      527.82     45.88 o
  -2   8  11       42.14       44.77     24.32 o
  -1   8  11     1760.27     1734.13     83.08 o
   0   8  11       29.39       52.40     23.96 o
   1   8  11      768.91      807.49     58.58 o
   2   8  11      129.23      139.37     40.44 o
   3   8  11      694.57      604.32     71.80 o
   4   8  11       30.97        9.70     35.02 o
   5   8  11      283.15      208.82     76.86 o
   6   8  11      199.21      187.21     53.61 o
   7   8  11      166.52      132.79     56.84 o
   8   8  11        1.10      113.04     54.11 o
 -12   9  11        2.94       92.55     52.50 o
 -11   9  11       37.20      114.58     98.51 o
 -10   9  11      327.46      328.30     63.76 o
  -9   9  11      422.15      505.66     59.04 o
  -8   9  11       16.58       33.67     32.90 o
  -7   9  11      360.70      397.81     80.94 o
  -6   9  11      597.14      516.17     69.22 o
  -5   9  11      475.17      471.53     49.70 o
  -4   9  11       12.61       35.83     26.99 o
  -3   9  11      379.14      397.20     40.70 o
  -2   9  11     1069.46     1026.23     65.92 o
  -1   9  11      512.94      683.41     55.52 o
   0   9  11      249.05      263.08     43.59 o
   1   9  11      852.85      759.59     69.10 o
   2   9  11     1250.49     1136.82     96.25 o
   3   9  11      188.50      210.41     49.01 o
   4   9  11       12.80       61.24     40.69 o
   5   9  11      379.71      325.12     63.61 o
   6   9  11      757.77      665.59     92.17 o
   7   9  11        6.29       47.42     85.20 o
   8   9  11       51.50      187.24     66.88 o
 -11  10  11        2.98       66.47     46.67 o
 -10  10  11        7.63       81.49     39.67 o
  -9  10  11      134.27      187.76     58.76 o
  -8  10  11     1218.21     1065.38     86.71 o
  -7  10  11       80.22       98.48     42.62 o
  -6  10  11       13.04       78.04     36.87 o
  -5  10  11      240.71      270.12     53.60 o
  -4  10  11      427.32      427.77     50.24 o
  -3  10  11      131.79      174.60     36.96 o
  -2  10  11      154.13      136.72     31.57 o
  -1  10  11       39.06       53.52     33.59 o
   0  10  11     1744.21     1605.20     97.03 o
   1  10  11      410.66      457.82     79.60 o
   2  10  11        8.70       51.10     34.44 o
   3  10  11       35.73       44.25     39.85 o
   4  10  11      504.99      493.14     82.53 o
   5  10  11      341.88      537.02     74.47 o
   6  10  11      112.29      192.92     56.31 o
   7  10  11        2.56       97.39     46.30 o
 -10  11  11       10.99       88.14     51.07 o
  -9  11  11      338.37      353.92     58.29 o
  -8  11  11       58.59       79.37     42.22 o
  -7  11  11      396.77      497.42     71.90 o
  -6  11  11        4.33       10.94     36.29 o
  -5  11  11      128.96      122.58     44.23 o
  -4  11  11      177.34      213.66     49.46 o
  -3  11  11      217.34      245.71     47.52 o
  -2  11  11       79.30      139.56     46.14 o
  -1  11  11      461.91      462.09     56.47 o
   0  11  11        9.57        9.67     33.76 o
   1  11  11      793.72      819.57     71.72 o
   2  11  11       83.46      121.56     36.92 o
   3  11  11      662.95      674.21     76.83 o
   4  11  11      302.36      211.71     53.16 o
   5  11  11      482.70      459.21     98.19 o
   6  11  11        1.80       18.42     66.26 o
 -10  12  11       61.36      179.20     50.01 o
  -9  12  11      127.05      154.05     52.84 o
  -8  12  11      604.60      723.01     90.06 o
  -7  12  11      448.82      481.00     76.30 o
  -6  12  11       14.31       28.34     42.37 o
  -5  12  11       12.69       15.79     37.04 o
  -4  12  11      279.40      401.88     64.54 o
  -3  12  11       47.18      116.30     71.64 o
  -2  12  11        3.30       35.64     54.73 o
  -1  12  11      295.98      278.72     44.64 o
   0  12  11     1324.10     1484.66    104.73 o
   1  12  11       32.67       65.56     35.92 o
   2  12  11       97.01      211.56     42.27 o
   3  12  11      103.16       92.43     59.72 o
   4  12  11      651.72      740.36     81.83 o
   5  12  11       68.12       84.76     52.54 o
   6  12  11        2.47       33.98     41.22 o
  -9  13  11       55.18      147.34     72.38 o
  -8  13  11       10.89       79.90     48.06 o
  -7  13  11      204.04      169.84     58.76 o
  -6  13  11      593.13      588.54     81.62 o
  -5  13  11       33.83      112.62     60.02 o
  -4  13  11        4.00      -15.78     50.12 o
  -3  13  11      156.93      231.12     72.66 o
  -2  13  11      252.46      260.04     85.20 o
  -1  13  11      388.99      430.86     63.81 o
   0  13  11      113.07       79.10     36.01 o
   1  13  11        3.57      108.80     44.73 o
   2  13  11      316.56      443.44     86.43 o
   3  13  11      356.11      380.83     56.86 o
   4  13  11       60.07       86.29     46.34 o
   5  13  11       23.59      138.21     52.21 o
  -8  14  11        3.27       82.50     52.44 o
  -7  14  11      141.14      177.86     57.94 o
  -6  14  11      105.17       96.85     61.85 o
  -5  14  11      199.27      244.33     74.42 o
  -4  14  11       26.36      211.16     68.07 o
  -3  14  11      253.72      311.59     93.80 o
  -2  14  11        0.70       79.68    107.69 o
  -1  14  11      236.47      255.67     91.94 o
   0  14  11       25.83      196.37     55.46 o
   1  14  11       34.42       60.94     51.77 o
   2  14  11       21.45       17.78     41.27 o
   3  14  11      546.83      585.12     66.47 o
   4  14  11       82.02      128.59     53.06 o
  -6  15  11      425.95      655.15    111.28 o
  -5  15  11        8.52      -26.51     57.28 o
  -4  15  11       13.47      128.16     92.30 o
  -3  15  11      115.27      115.67     76.20 o
  -2  15  11      340.01      513.83    236.68 o
  -1  15  11        4.31       94.20     74.81 o
   0  15  11        0.85       57.51     51.37 o
   1  15  11        2.29       78.36     61.98 o
   2  15  11      377.99      384.31     73.10 o
  -4  16  11      108.40      330.33    117.16 o
  -3  16  11       59.66       88.78     70.01 o
  -2  16  11        1.80      115.97     71.64 o
  -1  16  11       66.15      122.93     76.68 o
   0  16  11        0.84      197.97     88.13 o
 -12   0  12      547.15      616.28    149.11 o
 -10   0  12     2520.26     2532.57    180.72 o
  -8   0  12     1063.03     1123.05    111.53 o
  -6   0  12     6215.76     6013.34    187.91 o
  -4   0  12      417.67      564.96    102.96 o
  -2   0  12     4959.14     4635.05    230.76 o
   0   0  12      763.44      730.66     83.91 o
   2   0  12     1854.91     1759.55    151.47 o
   4   0  12      777.68      762.51     95.00 o
   6   0  12      234.33      229.76     63.60 o
   8   0  12       81.82      180.25    137.27 o
 -13   1  12       46.10      103.45     38.68 o
 -12   1  12       23.64       58.65     35.42 o
 -11   1  12     1063.96     1001.52    120.83 o
 -10   1  12       37.04       19.11     30.03 o
  -9   1  12      219.62      306.99     43.16 o
  -8   1  12       76.44       57.58     33.82 o
  -7   1  12     3092.74     2932.38    119.39 o
  -6   1  12      152.02      281.48     33.40 o
  -5   1  12     1321.87     1502.07     71.99 o
  -4   1  12     1170.15     1161.14     73.92 o
  -3   1  12     3523.77     3116.53    120.64 o
  -2   1  12      340.07      337.31     40.20 o
  -1   1  12     2626.06     2378.80     97.45 o
   0   1  12      583.75      606.48     55.26 o
   1   1  12     2541.22     2363.59    113.08 o
   2   1  12     1739.31     1545.87     94.97 o
   3   1  12     1927.12     1913.85    170.91 o
   4   1  12     4471.86     4250.32    149.75 o
   5   1  12     1494.33     1346.78     93.02 o
   6   1  12       23.16       10.78     39.29 o
   7   1  12      257.65      307.37     48.66 o
   8   1  12      108.80      198.93     48.72 o
   9   1  12       23.33      161.42     50.91 o
 -13   2  12      514.04      500.42     73.11 o
 -12   2  12        9.38       81.35     38.14 o
 -11   2  12       97.45      131.06     35.14 o
 -10   2  12      653.67      669.07    108.98 o
  -9   2  12     3052.58     3079.24    128.27 o
  -8   2  12      536.97      617.07     59.46 o
  -7   2  12        8.97       66.93     25.52 o
  -6   2  12     2166.90     2293.25    122.38 o
  -5   2  12     4948.58     4898.01    126.85 o
  -4   2  12      226.96      331.18     34.77 o
  -3   2  12       26.63       57.34     24.12 o
  -2   2  12     1271.10     1397.71     77.15 o
  -1   2  12     3082.09     2770.51    105.58 o
   0   2  12        1.78       52.23     31.72 o
   1   2  12      103.75      124.27     40.65 o
   2   2  12     2605.95     2570.97    125.37 o
   3   2  12     1351.51     1241.40     83.43 o
   4   2  12      262.51      248.31     42.36 o
   5   2  12       79.01      152.22     35.00 o
   6   2  12      861.49      875.41     77.38 o
   7   2  12       15.53       21.73     46.68 o
   8   2  12        4.27       36.89     39.23 o
   9   2  12      108.07      200.93     60.70 o
 -13   3  12        2.72       48.59     40.35 o
 -12   3  12     1024.82      960.72     84.55 o
 -11   3  12       34.64       44.07     32.05 o
 -10   3  12      502.18      613.80     66.27 o
  -9   3  12      146.75      156.01     35.79 o
  -8   3  12     1946.70     2508.10    119.44 o
  -7   3  12     1340.68     1274.94     80.55 o
  -6   3  12      711.92      831.44     70.92 o
  -5   3  12       47.30      115.30     30.06 o
  -4   3  12     4767.27     4199.16    112.84 o
  -3   3  12       25.25       56.32     28.15 o
  -2   3  12       16.87       37.48     22.84 o
  -1   3  12       17.50       32.65     22.01 o
   0   3  12     8155.82     7585.15    199.64 o
   1   3  12      195.50      231.11     37.74 o
   2   3  12        8.15       57.77     25.76 o
   3   3  12      334.46      352.98     47.33 o
   4   3  12     2445.33     2357.96    113.12 o
   5   3  12       20.51       55.06     29.88 o
   6   3  12       45.25       56.93     42.36 o
   7   3  12        5.34       41.65     34.66 o
   8   3  12      399.91      441.61     74.39 o
   9   3  12        0.67      111.13     56.47 o
 -13   4  12      340.87      334.80     64.88 o
 -12   4  12       78.13      108.45     64.25 o
 -11   4  12       79.95      152.96     37.14 o
 -10   4  12       81.29      150.05     36.28 o
  -9   4  12     2228.98     2376.11    119.81 o
  -8   4  12      245.62      289.06     42.00 o
  -7   4  12        4.39       38.50     25.07 o
  -6   4  12        2.02       22.93     23.95 o
  -5   4  12     3718.49     3378.53    112.97 o
  -4   4  12      350.39      445.71     63.98 o
  -3   4  12      162.81      187.65     28.26 o
  -2   4  12      468.16      459.29     54.06 o
  -1   4  12     1192.86     1202.24     73.98 o
   0   4  12      369.57      384.14     44.11 o
   1   4  12     2649.58     2552.42    107.09 o
   2   4  12       21.96       71.61     27.32 o
   3   4  12     1761.84     1726.14    100.44 o
   4   4  12       15.03       96.59     32.52 o
   5   4  12     1507.17     1448.19     97.23 o
   6   4  12       99.64      126.04     35.79 o
   7   4  12      787.94      694.10     87.37 o
   8   4  12       26.16       56.65     52.19 o
 -13   5  12       26.50      127.96     46.90 o
 -12   5  12      327.83      372.34     66.77 o
 -11   5  12      708.66      715.03     92.67 o
 -10   5  12       68.06      104.45     38.60 o
  -9   5  12        6.10       34.38     29.37 o
  -8   5  12     2023.15     2257.80    112.17 o
  -7   5  12      354.40      403.47     47.61 o
  -6   5  12     1616.47     1719.87    111.94 o
  -5   5  12     1288.12     1355.04    101.46 o
  -4   5  12     2421.40     2368.86     88.63 o
  -3   5  12     4418.28     4126.12    113.67 o
  -2   5  12     1265.11     1146.24     74.65 o
  -1   5  12      223.80      259.92     36.92 o
   0   5  12     2555.12     2429.91    114.78 o
   1   5  12      311.50      317.71     41.67 o
   2   5  12      384.04      389.82     46.67 o
   3   5  12      709.69      711.59     66.68 o
   4   5  12     1806.20     1857.97    165.34 o
   5   5  12      125.29      133.24     51.24 o
   6   5  12      159.89      162.85     83.01 o
   7   5  12      109.72      166.00     54.75 o
   8   5  12      221.04      373.99     68.16 o
 -12   6  12      287.44      274.86     58.70 o
 -11   6  12      132.08      147.52     84.42 o
 -10   6  12      935.97      712.40    129.98 o
  -9   6  12      309.23      342.20     61.49 o
  -8   6  12      354.36      483.47     51.01 o
  -7   6  12      104.14      140.05     36.21 o
  -6   6  12     1579.79     1764.91     93.40 o
  -5   6  12      453.98      509.74     49.40 o
  -4   6  12        5.01       45.09     24.37 o
  -3   6  12      361.27      439.32     41.57 o
  -2   6  12     3415.57     3248.42    102.18 o
  -1   6  12      823.19      873.89     66.96 o
   0   6  12        0.68       16.96     27.56 o
   1   6  12       29.17       73.98     38.26 o
   2   6  12     1684.50     1408.44     87.82 o
   3   6  12      264.77      299.53     44.07 o
   4   6  12        2.20       50.34     28.64 o
   5   6  12        1.77       44.68     42.37 o
   6   6  12      846.08      838.06     90.11 o
   7   6  12       32.91       58.63     49.19 o
   8   6  12        3.44        0.90     47.54 o
 -12   7  12       56.82      107.68     46.82 o
 -11   7  12      901.09      794.08    109.61 o
 -10   7  12      140.96      218.85     49.62 o
  -9   7  12      153.91       99.14     45.51 o
  -8   7  12       31.29       74.19     27.98 o
  -7   7  12     2323.66     2224.70    137.70 o
  -6   7  12       33.26       93.27     29.29 o
  -5   7  12       56.11      142.22     31.74 o
  -4   7  12      172.83      200.46     35.34 o
  -3   7  12     1735.94     1686.20     80.10 o
  -2   7  12      360.14      446.29     43.43 o
  -1   7  12     1332.15     1219.88     95.48 o
   0   7  12       28.68       40.60     26.65 o
   1   7  12     3360.17     2953.17    118.01 o
   2   7  12      150.86      115.92     32.25 o
   3   7  12      632.26      657.95     77.17 o
   4   7  12       18.22       39.06     38.47 o
   5   7  12      549.91      491.19     72.11 o
   6   7  12       55.84       21.84     48.41 o
   7   7  12      389.09      437.50    109.43 o
   8   7  12       29.06      109.48     69.59 o
 -12   8  12      160.26      151.01     56.01 o
 -11   8  12       47.37       90.88     39.67 o
 -10   8  12      807.74      725.88    113.63 o
  -9   8  12      302.00      362.92     52.25 o
  -8   8  12      250.55      275.03     58.25 o
  -7   8  12        8.61       48.77     28.28 o
  -6   8  12     1816.65     2014.92     98.94 o
  -5   8  12       40.69       92.64     30.49 o
  -4   8  12      361.26      404.66     45.14 o
  -3   8  12      827.12      804.23     94.39 o
  -2   8  12     2517.76     2558.87     96.74 o
  -1   8  12       67.26      187.45     81.80 o
   0   8  12      787.34      822.57     92.92 o
   1   8  12      658.09      561.49     56.53 o
   2   8  12      876.18      764.70     78.79 o
   3   8  12        5.38       14.24     36.27 o
   4   8  12        5.05        1.55     36.00 o
   5   8  12      187.40      176.57     53.57 o
   6   8  12      381.13      449.08     79.36 o
   7   8  12       13.11       69.42     60.06 o
 -11   9  12      287.59      259.94     60.90 o
 -10   9  12      190.20      248.86    114.44 o
  -9   9  12      298.27      315.98     63.13 o
  -8   9  12      613.36      667.08     79.09 o
  -7   9  12      258.97      377.02     60.51 o
  -6   9  12      793.89      890.92     86.18 o
  -5   9  12      347.66      382.54     48.34 o
  -4   9  12       97.71      106.59     31.78 o
  -3   9  12      105.46      227.48     41.04 o
  -2   9  12       23.43       96.91     31.01 o
  -1   9  12      425.44      401.53     43.88 o
   0   9  12     2107.91     1985.31     97.02 o
   1   9  12      599.37      660.79     74.47 o
   2   9  12      105.88      134.63     43.45 o
   3   9  12       82.95       92.01     41.87 o
   4   9  12      544.09      513.55     71.25 o
   5   9  12      269.52      302.44     81.33 o
   6   9  12      149.11      204.44     89.60 o
   7   9  12       18.09       84.02     62.20 o
 -10  10  12      458.94      466.70     88.96 o
  -9  10  12      507.95      642.77     82.98 o
  -8  10  12        9.76       33.98     42.70 o
  -7  10  12      112.83       84.81     44.96 o
  -6  10  12        1.59       50.90     48.25 o
  -5  10  12     2916.08     3092.66    156.26 o
  -4  10  12        1.76       14.84     29.39 o
  -3  10  12       71.36      136.10     38.66 o
  -2  10  12       19.10       87.86     37.24 o
  -1  10  12      929.02      846.85     72.91 o
   0  10  12       14.91       30.86     36.24 o
   1  10  12      895.91      922.54    120.06 o
   2  10  12      221.07      352.68     56.74 o
   3  10  12      392.20      253.39     55.01 o
   4  10  12      190.40      187.81     52.19 o
   5  10  12      363.90      401.17     86.26 o
   6  10  12       20.05       63.82     46.42 o
 -10  11  12       16.33      105.42     68.87 o
  -9  11  12       41.46       39.38     44.09 o
  -8  11  12      545.07      659.59    174.43 o
  -7  11  12       10.74       39.96     42.36 o
  -6  11  12       72.41      111.71     46.30 o
  -5  11  12      145.21      233.93     56.74 o
  -4  11  12      889.85      993.62     97.85 o
  -3  11  12        4.49       41.98     33.19 o
  -2  11  12       22.53       39.96     43.58 o
  -1  11  12      250.78      314.47     70.37 o
   0  11  12     1833.31     1607.97    100.16 o
   1  11  12        6.94       37.12     39.32 o
   2  11  12        2.18       -3.72     38.64 o
   3  11  12      284.89      258.20     50.02 o
   4  11  12      656.54      800.05    137.77 o
   5  11  12       29.16       -3.05     65.43 o
  -9  12  12      344.20      578.63     80.45 o
  -8  12  12      297.40      404.87     72.40 o
  -7  12  12       26.98       86.58     50.02 o
  -6  12  12      114.11      212.41     57.32 o
  -5  12  12      322.48      327.13     65.50 o
  -4  12  12       81.48      145.19     45.23 o
  -3  12  12       17.84       84.46     55.60 o
  -2  12  12      294.29      366.35     84.69 o
  -1  12  12      280.17      427.85     53.13 o
   0  12  12       61.52      118.65     41.65 o
   1  12  12      218.46      200.97     55.28 o
   2  12  12       84.42      224.85     53.57 o
   3  12  12      293.73      326.08     86.90 o
   4  12  12      124.89      144.37     69.73 o
   5  12  12        8.70      150.66     53.44 o
  -8  13  12      150.67      149.86     60.70 o
  -7  13  12      169.68       91.04     65.01 o
  -6  13  12       17.26       35.90     48.27 o
  -5  13  12      131.57      217.31     73.41 o
  -4  13  12      178.57      258.34     71.03 o
  -3  13  12      446.00      549.10    139.64 o
  -2  13  12      150.38       66.27     73.84 o
  -1  13  12      226.20      221.26     79.61 o
   0  13  12       53.05       39.27     37.62 o
   1  13  12      448.40      561.40     66.82 o
   2  13  12       43.90      130.09     47.02 o
   3  13  12      244.52      254.20     60.00 o
   4  13  12       89.09      199.44     67.65 o
  -7  14  12       69.98      217.23     63.19 o
  -6  14  12      340.25      325.31    137.27 o
  -5  14  12        8.27      146.77     68.81 o
  -4  14  12       17.95      110.03     81.65 o
  -3  14  12        3.67      125.44     94.67 o
  -2  14  12      377.06      540.46     98.05 o
  -1  14  12       45.62      209.33     93.49 o
   0  14  12       18.31      125.97     51.61 o
   1  14  12        1.14       -4.22     45.17 o
   2  14  12      206.11      245.94     54.16 o
  -5  15  12       91.59      111.45     66.88 o
  -4  15  12       13.50      162.00     68.24 o
  -3  15  12      272.90      302.52     94.40 o
  -2  15  12       11.89      130.75     77.93 o
  -1  15  12        0.25       77.01    112.42 o
   0  15  12       61.54       79.92     70.25 o
   1  15  12       15.93      189.62     75.38 o
 -13   0  13       63.64       84.66     58.50 o
 -11   0  13     1155.18     1235.41    209.46 o
  -9   0  13       86.93       36.42     44.82 o
  -7   0  13     3536.44     3620.62    179.26 o
  -5   0  13      203.40      186.38     49.46 o
  -3   0  13     4065.55     3778.75    173.06 o
  -1   0  13       10.04       -3.38     34.08 o
   1   0  13     2072.16     1900.44    142.07 o
   3   0  13     1143.39     1017.61    110.79 o
   5   0  13     1322.92     1373.89    136.20 o
   7   0  13        3.15       98.39     54.37 o
 -13   1  13       79.57      101.33     56.71 o
 -12   1  13      626.91      472.75     91.55 o
 -11   1  13        1.11       67.11     34.80 o
 -10   1  13      453.25      576.73     60.12 o
  -9   1  13      534.98      551.29     59.99 o
  -8   1  13      807.08      920.40     73.77 o
  -7   1  13       62.56      132.88     56.80 o
  -6   1  13     1823.63     1727.67    110.53 o
  -5   1  13      994.65     1056.82     73.92 o
  -4   1  13     1630.03     1472.24     84.16 o
  -3   1  13        7.68       35.45     23.22 o
  -2   1  13     1661.50     1531.64     84.98 o
  -1   1  13      362.61      368.64     47.48 o
   0   1  13      754.30      742.56     64.01 o
   1   1  13      398.78      322.55     44.51 o
   2   1  13     3318.53     3102.33    125.80 o
   3   1  13      198.05      223.63     43.04 o
   4   1  13      175.01      179.89     38.24 o
   5   1  13        3.07       19.69     31.78 o
   6   1  13      442.21      448.75     62.52 o
   7   1  13       14.31       78.28     38.44 o
   8   1  13       14.93       35.78     43.39 o
 -13   2  13        5.97       -2.77     34.61 o
 -12   2  13      144.49      246.59     46.80 o
 -11   2  13      697.70      737.18     72.47 o
 -10   2  13      956.75      964.65    153.65 o
  -9   2  13        0.99       75.84     29.26 o
  -8   2  13      478.53      687.93     99.07 o
  -7   2  13     1297.23     1335.63    102.27 o
  -6   2  13      900.15      846.17     80.96 o
  -5   2  13      168.47      212.46     42.29 o
  -4   2  13     2254.85     2283.16     99.54 o
  -3   2  13     2209.09     1896.43     91.92 o
  -2   2  13     2343.48     2129.06     98.04 o
  -1   2  13      100.96       72.25     38.24 o
   0   2  13      271.34      164.22     33.70 o
   1   2  13     1018.69      907.61     70.20 o
   2   2  13       36.34       27.41     27.70 o
   3   2  13       74.58      159.65     35.55 o
   4   2  13      507.99      467.62     53.98 o
   5   2  13      364.58      397.14     52.37 o
   6   2  13      112.84      212.32     52.61 o
   7   2  13       22.45       48.37     37.24 o
   8   2  13       77.14      193.99     51.09 o
 -12   3  13       27.42       66.30     36.27 o
 -11   3  13       45.20       40.87     42.36 o
 -10   3  13       20.31       45.32     30.35 o
  -9   3  13     2757.63     2409.34    123.36 o
  -8   3  13        0.98       47.29     34.49 o
  -7   3  13      187.35      172.82     37.36 o
  -6   3  13      393.42      364.24     45.55 o
  -5   3  13     2779.37     2654.06    121.75 o
  -4   3  13      470.71      462.69     51.92 o
  -3   3  13       62.86       82.00     28.76 o
  -2   3  13      223.74      210.34     36.03 o
  -1   3  13     4200.67     3814.21    128.00 o
   0   3  13       53.06       68.41     29.12 o
   1   3  13       40.11       17.87     27.33 o
   2   3  13      309.52      269.05     43.28 o
   3   3  13      407.78      363.84     49.58 o
   4   3  13        9.23       32.65     34.98 o
   5   3  13      671.23      619.88     70.37 o
   6   3  13      105.13      124.00     39.60 o
   7   3  13      439.70      472.94     87.45 o
   8   3  13       21.38      137.07     75.36 o
 -12   4  13      279.71      226.01     52.69 o
 -11   4  13       47.85      135.61     39.08 o
 -10   4  13      960.28      756.54     88.72 o
  -9   4  13       24.71       25.58     30.94 o
  -8   4  13     2146.69     2290.85    218.73 o
  -7   4  13        8.43       31.47     28.98 o
  -6   4  13     2090.94     1865.91     95.99 o
  -5   4  13       92.99      102.26     28.87 o
  -4   4  13     2796.48     2853.81    107.99 o
  -3   4  13      116.53      135.40     31.51 o
  -2   4  13      993.58     1044.65     79.00 o
  -1   4  13      145.23      189.01     43.59 o
   0   4  13     1927.37     1931.34    100.53 o
   1   4  13       59.50      113.71     33.68 o
   2   4  13      837.30      741.16     67.29 o
   3   4  13       33.09       98.11     32.04 o
   4   4  13      502.20      514.36     59.05 o
   5   4  13       25.69       24.48     29.64 o
   6   4  13      320.82      480.89     61.03 o
   7   4  13        0.60       40.38     50.10 o
   8   4  13       80.46      108.44     97.52 o
 -12   5  13      137.12      219.83     54.55 o
 -11   5  13        0.02        8.96     39.35 o
 -10   5  13       90.27       88.27     35.79 o
  -9   5  13     1289.71     1166.20    115.33 o
  -8   5  13      639.77      605.50     73.95 o
  -7   5  13        4.74      -21.30     35.53 o
  -6   5  13       21.36       15.02     25.18 o
  -5   5  13     1471.95     1559.62     88.43 o
  -4   5  13      435.53      414.12     47.27 o
  -3   5  13        3.66       10.93     25.65 o
  -2   5  13      354.04      313.86     49.33 o
  -1   5  13      299.15      366.01     44.67 o
   0   5  13        0.47       57.63     28.13 o
   1   5  13        0.01      -12.37     29.72 o
   2   5  13      849.96      843.67     71.59 o
   3   5  13      459.89      400.14     56.75 o
   4   5  13       14.57       80.03     34.77 o
   5   5  13       10.85       16.72     32.02 o
   6   5  13      506.45      555.84     91.40 o
   7   5  13      179.22      211.67     58.56 o
 -12   6  13      143.04      193.68     52.89 o
 -11   6  13      545.15      455.61    109.06 o
 -10   6  13       90.17      109.06     45.46 o
  -9   6  13       27.69       81.55     38.07 o
  -8   6  13      470.93      468.68     81.99 o
  -7   6  13     2047.71     2061.79    101.66 o
  -6   6  13      568.95      467.42     50.47 o
  -5   6  13       23.81       76.83     28.81 o
  -4   6  13      462.50      459.04     49.17 o
  -3   6  13     2638.59     2492.64    109.67 o
  -2   6  13      639.49      603.71     56.05 o
  -1   6  13      228.81      226.11     39.81 o
   0   6  13      279.66      271.53     42.36 o
   1   6  13     2477.57     2339.92    129.81 o
   2   6  13      606.75      670.77     66.19 o
   3   6  13       17.00       -5.57     28.14 o
   4   6  13       94.81      136.85     50.05 o
   5   6  13      557.95      384.59     69.82 o
   6   6  13       31.83      115.89     46.20 o
   7   6  13       77.00      110.91     75.23 o
 -11   7  13       22.74      265.18    242.13 o
 -10   7  13      371.71      284.71    196.44 o
  -9   7  13       31.43       53.91     51.75 o
  -8   7  13      603.35      733.62     68.25 o
  -7   7  13        0.09       46.88     32.14 o
  -6   7  13      609.82      735.21     64.27 o
  -5   7  13        3.70       59.01     28.42 o
  -4   7  13      293.21      335.13     44.63 o
  -3   7  13       18.04       42.20     30.29 o
  -2   7  13     1361.93     1189.92     93.40 o
  -1   7  13      314.91      352.18     47.61 o
   0   7  13      423.77      473.00     53.62 o
   1   7  13      422.52      424.87     52.24 o
   2   7  13      884.63      874.18     73.61 o
   3   7  13       21.29       57.48     40.79 o
   4   7  13      198.60      192.55     54.36 o
   5   7  13       92.37      171.75     50.09 o
   6   7  13      462.63      684.09     87.63 o
   7   7  13      127.97      179.16     86.86 o
 -11   8  13      476.46      370.31    120.71 o
 -10   8  13      181.00      155.81     87.57 o
  -9   8  13       27.53       31.23     51.02 o
  -8   8  13       16.24      106.39     49.06 o
  -7   8  13     2161.61     2197.64    143.14 o
  -6   8  13      462.53      587.70     61.07 o
  -5   8  13      476.51      490.53     56.03 o
  -4   8  13      601.14      759.78     65.45 o
  -3   8  13      830.83      679.59     89.89 o
  -2   8  13      363.35      443.10     85.75 o
  -1   8  13       45.63       44.00     29.70 o
   0   8  13      176.06      204.26     42.11 o
   1   8  13      923.70      911.06     73.96 o
   2   8  13       17.40       20.00     39.67 o
   3   8  13       22.74       28.04     57.54 o
   4   8  13      186.73      253.37     58.32 o
   5   8  13      349.73      456.71     71.29 o
   6   8  13       99.74      131.98     54.54 o
 -10   9  13      240.60      282.17     73.79 o
  -9   9  13      264.27      367.43     65.48 o
  -8   9  13       66.94       94.47     52.57 o
  -7   9  13       52.48      154.93     49.04 o
  -6   9  13      655.23      601.88     59.99 o
  -5   9  13      838.74      882.00     73.39 o
  -4   9  13     1536.07     1551.45     99.07 o
  -3   9  13       97.35      153.54     33.08 o
  -2   9  13      202.26      235.38     43.06 o
  -1   9  13      459.42      410.77     59.78 o
   0   9  13      287.49      388.45     58.91 o
   1   9  13      181.17      175.50     78.57 o
   2   9  13      561.75      469.77     66.44 o
   3   9  13      255.54      328.13     57.68 o
   4   9  13      499.30      534.46     95.29 o
   5   9  13      207.95      292.29     61.62 o
   6   9  13      171.09      224.85     60.62 o
 -10  10  13      281.73      282.05     77.33 o
  -9  10  13       12.57       -4.54     59.18 o
  -8  10  13      494.64      586.54     79.10 o
  -7  10  13       57.01      110.98     60.87 o
  -6  10  13     1317.65     1283.81    110.09 o
  -5  10  13        6.53        9.11     50.85 o
  -4  10  13      710.02      837.37     70.65 o
  -3  10  13      271.90      251.12     45.72 o
  -2  10  13      118.32      187.39     51.58 o
  -1  10  13       78.00      141.70     46.82 o
   0  10  13      693.09      594.55     75.55 o
   1  10  13      142.61      176.22     49.07 o
   2  10  13       36.24      106.92     43.56 o
   3  10  13       83.69      159.49     50.15 o
   4  10  13      165.23      223.17     98.02 o
   5  10  13      121.75      162.09     54.90 o
  -9  11  13      391.23      503.05     77.28 o
  -8  11  13       18.54      112.94     47.12 o
  -7  11  13        9.51       78.07     48.11 o
  -6  11  13        5.29       59.38     45.50 o
  -5  11  13     1858.10     2070.58    142.17 o
  -4  11  13       39.79       57.05     47.63 o
  -3  11  13       20.71       93.32     36.64 o
  -2  11  13      111.84      121.67     50.79 o
  -1  11  13      519.16      459.86     64.55 o
   0  11  13        0.18      147.91     44.38 o
   1  11  13       54.28       94.96     75.74 o
   2  11  13      133.16      131.41     56.05 o
   3  11  13      304.83      349.71     60.28 o
   4  11  13       33.89      115.48     51.38 o
  -8  12  13       31.17      116.18     52.86 o
  -7  12  13      124.60      206.07     65.79 o
  -6  12  13      173.62      277.58     61.44 o
  -5  12  13        0.82        7.08     44.98 o
  -4  12  13      444.61      411.74     83.14 o
  -3  12  13       57.97      141.81     67.64 o
  -2  12  13      384.26      458.81    106.03 o
  -1  12  13      472.45      521.70    111.24 o
   0  12  13      245.72      332.06     57.11 o
   1  12  13      428.45      501.14     71.26 o
   2  12  13      143.50      136.81     77.65 o
   3  12  13        5.45        8.14     57.15 o
  -7  13  13        2.15       44.03     51.44 o
  -6  13  13       55.86      110.68     54.80 o
  -5  13  13      156.14      168.45     72.10 o
  -4  13  13       47.39      102.20     63.64 o
  -3  13  13        8.42      132.20     62.48 o
  -2  13  13      124.92      176.44     73.09 o
  -1  13  13      118.80      162.30    160.94 o
   0  13  13        9.24       84.69     46.98 o
   1  13  13        1.86       93.10     52.81 o
   2  13  13      159.41       76.70     47.20 o
  -5  14  13        1.82       57.32     57.28 o
  -4  14  13        0.20      140.64     80.47 o
  -3  14  13      345.78      501.96    102.05 o
  -2  14  13       11.97       12.51     69.34 o
  -1  14  13        2.87      151.58     86.39 o
   0  14  13       57.62      104.14     99.41 o
   1  14  13      376.43      280.54     84.02 o
 -12   0  14      848.05      891.44    158.58 o
 -10   0  14      219.15      251.57     60.93 o
  -8   0  14     2263.23     2307.62    250.88 o
  -6   0  14       97.12      205.91     82.84 o
  -4   0  14     1861.12     2052.19    130.66 o
  -2   0  14      974.97      926.15    100.37 o
   0   0  14     1438.28     1476.99    157.39 o
   2   0  14      713.76      751.16     97.76 o
   4   0  14      428.96      363.41    117.16 o
   6   0  14       67.16       77.82     54.56 o
 -12   1  14        0.70       97.38     40.77 o
 -11   1  14      834.16      837.30     78.96 o
 -10   1  14      257.33      379.05     51.15 o
  -9   1  14      541.82      611.55    118.48 o
  -8   1  14      117.86      184.91     58.97 o
  -7   1  14     1328.93     1404.38    138.84 o
  -6   1  14      912.08      774.26     77.33 o
  -5   1  14      470.78      475.67     61.88 o
  -4   1  14      272.96      332.41     48.78 o
  -3   1  14     3657.43     3557.48    122.39 o
  -2   1  14      810.65      882.33     69.17 o
  -1   1  14      679.75      726.97     64.44 o
   0   1  14      180.81      200.41     38.28 o
   1   1  14      787.19      760.21     96.34 o
   2   1  14      212.69      203.44     40.84 o
   3   1  14       91.97       65.36     31.86 o
   4   1  14      112.82      172.10     38.59 o
   5   1  14      678.37      678.99     69.33 o
   6   1  14       64.02       49.83     44.03 o
   7   1  14       57.51      126.95     42.58 o
 -12   2  14      253.87      258.10     50.81 o
 -11   2  14      156.23      185.00     44.08 o
 -10   2  14      109.29      119.53     38.64 o
  -9   2  14     1033.10     1299.30    110.63 o
  -8   2  14      421.35      534.68     71.90 o
  -7   2  14      108.37      195.49     56.05 o
  -6   2  14      368.33      366.48     56.31 o
  -5   2  14     1551.07     1479.55    102.35 o
  -4   2  14     2757.32     2580.70    129.40 o
  -3   2  14       17.08       50.37     28.87 o
  -2   2  14      382.05      505.94     51.50 o
  -1   2  14     1408.65     1294.34     84.06 o
   0   2  14     1428.79     1378.39    108.17 o
   1   2  14       73.47       76.15     32.20 o
   2   2  14      396.43      433.82     54.71 o
   3   2  14      322.58      342.31     49.42 o
   4   2  14      165.48      151.15     43.63 o
   5   2  14        4.30       10.31     32.47 o
   6   2  14      161.66      162.46     41.99 o
   7   2  14      144.36      103.82     44.99 o
 -12   3  14       27.18      185.45     62.17 o
 -11   3  14      175.22      183.31     59.10 o
 -10   3  14     1316.27     1464.99    151.47 o
  -9   3  14       14.11       47.50     40.07 o
  -8   3  14      509.94      444.80     70.25 o
  -7   3  14        1.04       15.59     42.46 o
  -6   3  14     1895.95     2139.26    195.88 o
  -5   3  14      122.64      183.13     44.84 o
  -4   3  14      868.65      797.29     66.44 o
  -3   3  14        7.58       61.33     27.02 o
  -2   3  14     1904.96     1898.10     99.13 o
  -1   3  14       10.91      -20.66     31.09 o
   0   3  14      187.39      232.83     40.73 o
   1   3  14       36.04       41.16     34.84 o
   2   3  14      575.23      549.48     61.60 o
   3   3  14       45.99       39.74     31.63 o
   4   3  14      156.75      197.23     41.43 o
   5   3  14        3.92       83.48     48.35 o
   6   3  14      320.16      376.96     54.19 o
   7   3  14        0.14       79.03     50.80 o
 -12   4  14       27.11      103.72     50.86 o
 -11   4  14       41.96      130.88     43.56 o
 -10   4  14       49.16      122.24     44.37 o
  -9   4  14     1929.70     2097.76    173.16 o
  -8   4  14      219.39      228.36     47.70 o
  -7   4  14      189.11      302.34     77.69 o
  -6   4  14       33.17      100.71     36.81 o
  -5   4  14     2610.31     2354.68    145.67 o
  -4   4  14       82.41      115.32     34.40 o
  -3   4  14      246.68      238.21     46.33 o
  -2   4  14        6.38       37.51     26.02 o
  -1   4  14     2680.79     2493.42    110.34 o
   0   4  14        3.29       25.68     27.62 o
   1   4  14      105.79      121.73     36.89 o
   2   4  14      116.90      147.94     42.82 o
   3   4  14     1042.13     1005.08     80.94 o
   4   4  14        6.36       60.40     31.66 o
   5   4  14        7.94       15.28     34.87 o
   6   4  14       95.89       69.93     45.49 o
   7   4  14      259.00      240.33     71.71 o
 -11   5  14      162.45      187.83     65.21 o
 -10   5  14      394.81      449.71     65.51 o
  -9   5  14      565.79      726.51     87.56 o
  -8   5  14      727.70      826.30    135.07 o
  -7   5  14      507.72      592.06     58.19 o
  -6   5  14     1784.27     1802.55    198.26 o
  -5   5  14       61.97       84.28     35.70 o
  -4   5  14       24.05       31.12     32.09 o
  -3   5  14      350.54      452.28     57.41 o
  -2   5  14      444.07      401.56     49.41 o
  -1   5  14        5.44       78.28     31.09 o
   0   5  14      434.38      487.00     55.02 o
   1   5  14      311.43      347.91     50.76 o
   2   5  14      825.48      829.08     73.38 o
   3   5  14       62.72       77.26     38.01 o
   4   5  14        8.74       99.47     36.54 o
   5   5  14      190.04      118.31     47.33 o
   6   5  14       24.81       93.46     54.41 o
 -11   6  14       16.43       -6.65     43.20 o
 -10   6  14       94.64      128.78     60.93 o
  -9   6  14      464.61      446.23     91.12 o
  -8   6  14     1009.64     1049.69    130.26 o
  -7   6  14        2.24       81.74     34.50 o
  -6   6  14      359.68      372.46     48.85 o
  -5   6  14      641.41      590.10     68.94 o
  -4   6  14     1111.71     1339.23    102.92 o
  -3   6  14      186.07      181.89     39.30 o
  -2   6  14      966.84      913.62     72.32 o
  -1   6  14      145.48      174.10     37.40 o
   0   6  14     1193.73     1255.63     86.50 o
   1   6  14       58.61       64.59     34.96 o
   2   6  14      423.77      394.21     52.30 o
   3   6  14       50.61       38.55     32.12 o
   4   6  14      254.31      259.97     61.94 o
   5   6  14       97.08      160.67     54.30 o
   6   6  14      192.27      212.90     61.16 o
 -11   7  14      292.47      202.99     89.94 o
 -10   7  14        7.73       97.56     59.14 o
  -9   7  14      315.65      307.89     76.93 o
  -8   7  14      123.64      204.13     39.28 o
  -7   7  14     1289.42     1467.60     94.85 o
  -6   7  14        3.04       73.68     33.94 o
  -5   7  14      466.42      467.06     61.74 o
  -4   7  14        3.92       11.22     47.56 o
  -3   7  14     1381.06     1524.15     95.04 o
  -2   7  14        2.31       60.07     28.98 o
  -1   7  14      151.07      193.05     40.25 o
   0   7  14        0.79       17.21     29.66 o
   1   7  14      551.53      484.02     64.85 o
   2   7  14       60.65       67.51     35.71 o
   3   7  14        0.06       11.70     46.33 o
   4   7  14      182.25      178.13     53.41 o
   5   7  14      271.43      293.20     62.67 o
   6   7  14       42.71       98.24     54.28 o
 -10   8  14       14.91       -5.16     48.60 o
  -9   8  14       30.57      173.68     63.00 o
  -8   8  14      834.08      875.87     92.97 o
  -7   8  14        7.06       68.36     34.37 o
  -6   8  14      215.69      292.07     45.78 o
  -5   8  14      418.46      484.50     66.41 o
  -4   8  14     1411.76     1590.57    112.56 o
  -3   8  14        3.09       61.65     36.04 o
  -2   8  14      368.14      436.44     51.32 o
  -1   8  14      278.10      294.29     48.09 o
   0   8  14      468.25      513.44     60.33 o
   1   8  14        2.06        7.51     39.32 o
   2   8  14      317.04      263.12     56.98 o
   3   8  14      289.53      312.29     78.07 o
   4   8  14      296.94      280.47     66.58 o
   5   8  14       22.68        8.38     47.90 o
 -10   9  14      242.68      254.15    123.07 o
  -9   9  14        0.23       45.96     59.97 o
  -8   9  14       22.10       70.14     51.01 o
  -7   9  14      650.40      818.39     89.51 o
  -6   9  14      230.92      388.86     53.27 o
  -5   9  14       37.03       32.51     31.25 o
  -4   9  14      246.81      225.49     49.39 o
  -3   9  14      447.54      685.35     91.25 o
  -2   9  14      177.61      251.92     45.72 o
  -1   9  14       47.80       77.51     35.55 o
   0   9  14       48.71       65.27     43.06 o
   1   9  14      229.15      274.57     57.31 o
   2   9  14      122.13      181.52     52.26 o
   3   9  14      274.31      373.84     64.57 o
   4   9  14      115.93      134.20     58.74 o
   5   9  14       71.88       96.86     54.23 o
  -9  10  14      299.69      386.21     80.43 o
  -8  10  14        6.62       96.36     51.48 o
  -7  10  14      100.76      164.30     54.06 o
  -6  10  14      102.20      199.16     53.42 o
  -5  10  14     1030.88     1003.09     98.38 o
  -4  10  14      231.10      292.11     52.52 o
  -3  10  14       40.26       74.48     45.57 o
  -2  10  14       30.89       90.54     37.23 o
  -1  10  14      842.23      750.89    100.00 o
   0  10  14      146.43      222.09     53.56 o
   1  10  14       14.16       77.61     56.23 o
   2  10  14      139.44      122.31     49.47 o
   3  10  14      425.89      396.09     70.73 o
   4  10  14       18.75       45.87     52.28 o
  -8  11  14      160.42      217.16     61.73 o
  -7  11  14       59.60       96.38     63.75 o
  -6  11  14      589.03      569.41     79.77 o
  -5  11  14        8.99       72.99     49.11 o
  -4  11  14      208.23      249.80    190.53 o
  -3  11  14        9.46       90.41     49.07 o
  -2  11  14      293.33      342.31     72.10 o
  -1  11  14      193.77      118.86     61.07 o
   0  11  14       73.26       94.74     72.19 o
   1  11  14       29.80       71.85    133.72 o
   2  11  14      331.25      503.87     92.12 o
   3  11  14        8.29        8.32     54.92 o
  -7  12  14       18.20      115.44     55.92 o
  -6  12  14        1.55       88.28     57.53 o
  -5  12  14      532.24      568.29     79.59 o
  -4  12  14      174.47      188.88     68.56 o
  -3  12  14       93.30      101.77     92.30 o
  -2  12  14       29.50      114.42     55.15 o
  -1  12  14       16.58       86.53     98.22 o
   0  12  14        5.90       96.91     73.11 o
   1  12  14       33.69       43.77     42.88 o
   2  12  14      180.54       79.27     47.68 o
  -5  13  14       20.34       16.70     60.93 o
  -4  13  14       17.25       86.75     72.19 o
  -3  13  14      285.08      404.72    132.54 o
  -2  13  14      246.62      250.88    118.34 o
  -1  13  14       31.36      142.01     87.57 o
   0  13  14       96.93      147.31     49.11 o
 -11   0  15      245.75      284.02    106.51 o
  -9   0  15      725.29      818.91    153.84 o
  -7   0  15      567.69      570.40    137.27 o
  -5   0  15      321.91      430.55     71.73 o
  -3   0  15     1969.97     1709.28    136.47 o
  -1   0  15      710.53      584.09     85.30 o
   1   0  15      108.10      136.78     48.19 o
   3   0  15      101.87      205.27     63.64 o
   5   0  15      727.01      596.93    102.43 o
 -11   1  15      152.95      214.37     53.42 o
 -10   1  15        8.71       -6.89     82.84 o
  -9   1  15       32.28       -8.68     44.36 o
  -8   1  15     1612.38     1617.51    185.79 o
  -7   1  15      372.52      352.30    126.62 o
  -6   1  15        4.02       50.18     41.74 o
  -5   1  15       27.54       51.47     33.10 o
  -4   1  15     2816.55     2466.87    113.81 o
  -3   1  15      115.59      134.41     33.77 o
  -2   1  15        0.60       42.73     27.97 o
  -1   1  15       76.58       74.77     31.82 o
   0   1  15      990.01      954.47     78.48 o
   1   1  15      215.89      240.50     44.39 o
   2   1  15      175.81      188.58     53.07 o
   3   1  15       47.04       76.29     33.89 o
   4   1  15      386.77      355.44     53.57 o
   5   1  15       34.07      126.36     43.01 o
   6   1  15        0.98       30.32     41.00 o
 -11   2  15      142.06      262.46     93.66 o
 -10   2  15      223.87      251.30     69.75 o
  -9   2  15      226.96      297.98     74.46 o
  -8   2  15       17.14       95.21     47.67 o
  -7   2  15      383.29      429.60     82.01 o
  -6   2  15      651.50      717.34     88.65 o
  -5   2  15      634.83      550.51     67.11 o
  -4   2  15      199.55      168.42     35.87 o
  -3   2  15      300.06      343.20     48.04 o
  -2   2  15     1287.15     1076.38     77.46 o
  -1   2  15      348.39      391.68     48.18 o
   0   2  15        2.20       27.41     30.07 o
   1   2  15        1.95        6.84     28.75 o
   2   2  15      871.49      894.51     78.72 o
   3   2  15      208.71      188.12     54.66 o
   4   2  15      158.75      275.30     50.99 o
   5   2  15       94.93      121.66     41.35 o
   6   2  15      336.44      334.26     56.31 o
 -11   3  15      542.25      689.38     87.02 o
 -10   3  15        3.79       27.47     42.47 o
  -9   3  15      117.50      179.75     61.72 o
  -8   3  15        6.60       92.46     51.80 o
  -7   3  15      916.71      868.61    168.04 o
  -6   3  15       24.08       60.10     37.23 o
  -5   3  15     1017.91     1163.34     97.41 o
  -4   3  15      155.95      150.40     46.00 o
  -3   3  15     1430.79     1454.19     90.76 o
  -2   3  15       48.36       33.82     27.25 o
  -1   3  15     1032.81      905.35     73.33 o
   0   3  15       78.22      127.41     33.87 o
   1   3  15      689.10      655.68     66.91 o
   2   3  15       31.33       82.03     33.76 o
   3   3  15      447.14      359.17     72.76 o
   4   3  15       44.50       79.96     37.84 o
   5   3  15       48.40       48.17     40.61 o
   6   3  15        3.05      104.22     50.24 o
 -11   4  15        0.00       29.32     41.22 o
 -10   4  15      506.85      591.88     77.82 o
  -9   4  15        6.50       70.89     52.54 o
  -8   4  15        9.29       48.18     51.80 o
  -7   4  15       53.43       87.87     44.66 o
  -6   4  15     1029.47     1063.04     91.82 o
  -5   4  15        4.26       50.43     38.41 o
  -4   4  15        0.93        8.10     33.09 o
  -3   4  15        2.07       85.13     29.70 o
  -2   4  15     1714.56     1591.68     97.12 o
  -1   4  15        4.75       53.30     30.43 o
   0   4  15        2.48       35.32     34.16 o
   1   4  15       35.05       87.09     32.84 o
   2   4  15     1041.26     1018.24     84.04 o
   3   4  15       46.87       99.27     52.61 o
   4   4  15        3.42       20.30     34.25 o
   5   4  15      148.12      235.13     64.04 o
 -11   5  15       85.39      152.12     54.02 o
 -10   5  15       37.85      127.42     48.52 o
  -9   5  15      251.95      274.48     54.27 o
  -8   5  15      508.81      591.51     89.32 o
  -7   5  15      197.15      225.44     72.66 o
  -6   5  15       24.58      -13.08     34.16 o
  -5   5  15      638.93      882.74     88.68 o
  -4   5  15      479.46      559.66     69.88 o
  -3   5  15      900.09      882.45     71.55 o
  -2   5  15       65.97       62.37     28.83 o
  -1   5  15      457.28      432.07     53.73 o
   0   5  15      647.79      681.65     67.64 o
   1   5  15      444.54      437.95     58.16 o
   2   5  15       51.61       79.16     36.21 o
   3   5  15      172.33      181.90     44.22 o
   4   5  15       16.43       56.97     41.29 o
   5   5  15      208.31      148.32     55.33 o
 -10   6  15       36.62      239.51    117.16 o
  -9   6  15      557.17      613.99    149.83 o
  -8   6  15       15.73       78.44     51.12 o
  -7   6  15      559.67      678.93     85.83 o
  -6   6  15      631.98      670.30     78.16 o
  -5   6  15      788.75      850.64    103.54 o
  -4   6  15      115.89      141.25     50.03 o
  -3   6  15      285.82      293.23     45.84 o
  -2   6  15      663.90      712.01     67.42 o
  -1   6  15      294.38      339.43     50.31 o
   0   6  15        2.81       39.25     31.98 o
   1   6  15      541.32      454.55     59.25 o
   2   6  15      343.41      431.71     58.77 o
   3   6  15      116.83      187.84     40.67 o
   4   6  15       62.25       53.22     53.23 o
   5   6  15       38.94       57.61     47.30 o
 -10   7  15        0.10        5.05     57.99 o
  -9   7  15        4.02       67.31     55.08 o
  -8   7  15     1163.67     1230.51    224.21 o
  -7   7  15        0.82       75.81     48.52 o
  -6   7  15        7.60       28.80     51.79 o
  -5   7  15       25.20       72.00     38.93 o
  -4   7  15     1006.15      999.98     91.58 o
  -3   7  15       95.32      126.52     41.83 o
  -2   7  15        1.55       57.95     33.64 o
  -1   7  15       51.45       92.26     35.20 o
   0   7  15      612.07      790.56     73.79 o
   1   7  15       28.63      102.21     49.41 o
   2   7  15       10.11       54.22     43.05 o
   3   7  15        6.98       27.58     45.56 o
   4   7  15      411.02      448.90     77.91 o
  -9   8  15      176.63      176.59     65.67 o
  -8   8  15       94.22      162.07     55.36 o
  -7   8  15      434.40      394.92     80.97 o
  -6   8  15        0.54       72.22     44.47 o
  -5   8  15      352.99      441.51     98.44 o
  -4   8  15        3.90      -41.68     41.68 o
  -3   8  15      207.85      286.82     80.47 o
  -2   8  15       91.54      167.25     39.92 o
  -1   8  15      368.82      426.13     54.29 o
   0   8  15       14.93       77.26     34.42 o
   1   8  15      317.50      305.56     63.50 o
   2   8  15       10.11       89.06     53.03 o
   3   8  15      254.17      379.86     69.74 o
   4   8  15       79.59      155.57     67.91 o
  -9   9  15       52.07      193.50     61.31 o
  -8   9  15      304.07      339.33     80.68 o
  -7   9  15       64.15      137.09     64.69 o
  -6   9  15       43.40       49.56     42.69 o
  -5   9  15      167.40      211.06     50.21 o
  -4   9  15      596.26      571.76     79.45 o
  -3   9  15       63.05      240.43     62.98 o
  -2   9  15      105.21      181.67     48.88 o
  -1   9  15      557.68      497.06     61.37 o
   0   9  15      414.02      523.71     73.42 o
   1   9  15       82.17      123.90     62.68 o
   2   9  15      143.95      183.16     57.17 o
   3   9  15      237.16      304.07     64.89 o
  -8  10  15        4.03      -28.92     61.24 o
  -7  10  15      132.13      179.40     58.11 o
  -6  10  15      110.08       94.53     71.03 o
  -5  10  15        8.27       80.78     64.29 o
  -4  10  15        0.05      106.61     46.68 o
  -3  10  15       49.13      146.93     60.84 o
  -2  10  15      463.38      476.84     83.23 o
  -1  10  15       85.65      227.79     57.72 o
   0  10  15       10.54       66.90     46.25 o
   1  10  15        6.25       43.08     54.56 o
   2  10  15      543.61      529.26     78.38 o
  -7  11  15      163.94      249.88     62.96 o
  -6  11  15       44.60      150.70     95.86 o
  -5  11  15       48.46      137.05     71.11 o
  -4  11  15       19.33       66.72     70.05 o
  -3  11  15      337.57      508.17     88.71 o
  -2  11  15       20.30       68.57     56.91 o
  -1  11  15       86.19      164.32     62.48 o
   0  11  15        1.44       69.98     48.74 o
   1  11  15      391.18      400.96     70.73 o
  -5  12  15       49.87       81.88     70.23 o
  -4  12  15       44.59      184.61    101.77 o
  -3  12  15       35.78      142.01    101.77 o
  -2  12  15      740.80      862.48    114.11 o
  -1  12  15       25.07       65.34     57.57 o
 -10   0  16      478.30      478.09    125.44 o
  -8   0  16      894.84      676.90    144.37 o
  -4   0  16      882.54      884.12    102.31 o
  -2   0  16       63.39       89.81     46.63 o
   0   0  16     1363.56     1402.12    139.51 o
   2   0  16      552.89      503.47     86.83 o
   4   0  16      424.52      526.40     93.80 o
 -10   1  16       65.65      136.19     57.93 o
  -9   1  16     1069.89     1054.73    130.02 o
  -8   1  16       71.10      130.82     72.19 o
  -7   1  16       79.48      188.26     75.74 o
  -6   1  16      182.54      212.43     57.28 o
  -5   1  16      898.00     1006.91    111.89 o
  -4   1  16       28.65       57.67     31.72 o
  -3   1  16      513.21      564.23     60.36 o
  -2   1  16      658.54      597.13     62.27 o
  -1   1  16     2121.55     1878.84    110.30 o
   0   1  16        0.39       47.03     34.55 o
   1   1  16       67.16      128.43     40.23 o
   2   1  16      357.00      423.13     54.72 o
   3   1  16      613.80      569.87     66.28 o
   4   1  16       17.00       40.78     34.76 o
   5   1  16      106.87      129.49     42.68 o
 -10   2  16       79.69      150.51     67.64 o
  -9   2  16        1.37       69.82     56.90 o
  -8   2  16      644.38      717.94    106.76 o
  -7   2  16     1128.91     1708.82    241.41 o
  -6   2  16       62.56       72.19     44.82 o
  -5   2  16        9.92      -22.51     38.67 o
  -4   2  16      461.02      486.94     56.54 o
  -3   2  16      726.47      728.13     69.01 o
  -2   2  16       21.22       75.46     32.42 o
  -1   2  16      100.14      133.35     38.02 o
   0   2  16      746.07      737.77    110.00 o
   1   2  16      424.84      414.11     55.13 o
   2   2  16      238.48      347.02     55.71 o
   3   2  16      118.30      117.13     40.99 o
   4   2  16      123.22      139.73     45.04 o
   5   2  16      124.79      182.05     46.47 o
 -10   3  16      297.05      365.85     83.63 o
  -9   3  16      177.81      165.79     70.41 o
  -8   3  16      447.22      598.80    146.74 o
  -7   3  16        5.69       53.58     47.16 o
  -6   3  16     1029.73      929.27     89.23 o
  -5   3  16        0.76       21.58     46.37 o
  -4   3  16      383.95      336.86     53.86 o
  -3   3  16        3.31       52.24     37.58 o
  -2   3  16     1770.13     1969.05    125.03 o
  -1   3  16       19.29       52.97     32.79 o
   0   3  16       72.91      103.74     34.49 o
   1   3  16        3.95       64.67     34.67 o
   2   3  16     1143.79     1214.12     93.60 o
   3   3  16       71.34       96.48     43.07 o
   4   3  16        0.95       53.69     41.68 o
 -10   4  16       30.92       63.18    146.74 o
  -9   4  16        1.39        1.79     58.29 o
  -8   4  16        1.42       39.26     54.44 o
  -7   4  16     1113.43     1128.27    121.70 o
  -6   4  16       20.81      117.70     44.72 o
  -5   4  16      122.72      136.98     45.28 o
  -4   4  16      102.60      112.27     40.51 o
  -3   4  16     1017.01     1176.79     92.58 o
  -2   4  16        1.72       25.62     34.50 o
  -1   4  16      416.65      480.17     59.45 o
   0   4  16        8.24       52.83     33.60 o
   1   4  16      818.55      760.61     90.87 o
   2   4  16       35.82       28.29     32.34 o
   3   4  16      146.38       96.71     83.35 o
   4   4  16       43.92       76.91     39.68 o
 -10   5  16      372.32      217.74    104.14 o
  -9   5  16       71.33      218.50     62.61 o
  -8   5  16      373.25      472.93     83.63 o
  -7   5  16       39.60       84.22     48.15 o
  -6   5  16      748.06      757.70     81.94 o
  -5   5  16      642.09      719.31     82.05 o
  -4   5  16      159.60      161.39     54.22 o
  -3   5  16      118.81      214.83     67.98 o
  -2   5  16      880.25      866.58     74.21 o
  -1   5  16      476.82      429.60     55.54 o
   0   5  16       88.20      144.54     40.13 o
   1   5  16      178.76      213.09     45.90 o
   2   5  16      672.98      693.59     71.40 o
   3   5  16       60.86       70.20     38.92 o
   4   5  16      121.95      147.75     68.38 o
  -9   6  16        2.82       90.44     57.99 o
  -8   6  16      394.68      457.99     78.18 o
  -7   6  16      101.85      139.90     48.47 o
  -6   6  16      100.90      105.66     57.10 o
  -5   6  16       42.83       97.97     44.98 o
  -4   6  16      990.05      952.69    158.58 o
  -3   6  16      333.24      374.04    106.01 o
  -2   6  16      211.30      336.50     48.66 o
  -1   6  16        3.27       21.38     34.81 o
   0   6  16      614.86      592.09     66.25 o
   1   6  16      173.60      197.35     53.63 o
   2   6  16       52.09       56.75     42.19 o
   3   6  16       23.47       26.29     45.84 o
  -9   7  16      511.69      731.34    165.68 o
  -8   7  16       76.04       92.30     80.47 o
  -7   7  16       47.71      105.25     44.05 o
  -6   7  16       46.13       58.02     44.92 o
  -5   7  16      895.55      958.97     94.80 o
  -4   7  16        0.07       95.56     45.00 o
  -3   7  16      124.60      116.17     42.42 o
  -2   7  16        1.82      -18.45     40.65 o
  -1   7  16      844.49      868.61    103.17 o
   0   7  16      116.15       57.98     38.87 o
   1   7  16      324.51      309.13     53.36 o
   2   7  16        9.86       38.34     47.33 o
   3   7  16      539.94      491.69     79.33 o
  -8   8  16      177.50       82.84     99.41 o
  -7   8  16      102.90      172.40     49.55 o
  -6   8  16       28.17       55.78     39.97 o
  -5   8  16        2.83       93.15     47.20 o
  -4   8  16      550.05      692.11    103.52 o
  -3   8  16        9.55      123.59     43.12 o
  -2   8  16      136.73      215.75     59.78 o
  -1   8  16      210.46      177.70     47.14 o
   0   8  16      603.40      598.49     68.14 o
   1   8  16        1.34       96.61     49.92 o
   2   8  16       17.87       90.15     50.40 o
  -7   9  16       43.00       81.00     73.93 o
  -6   9  16      311.57      411.03     68.87 o
  -5   9  16       97.46      146.30     49.11 o
  -4   9  16      211.03      343.05     75.28 o
  -3   9  16       47.32       84.94     43.93 o
  -2   9  16      387.59      324.67     59.36 o
  -1   9  16      497.16      478.58     72.81 o
   0   9  16        4.57       47.82     42.22 o
   1   9  16       18.85       99.74     48.00 o
  -6  10  16        8.42       78.25     66.09 o
  -5  10  16       19.73       77.50     82.84 o
  -4  10  16       15.70      155.92     52.81 o
  -3  10  16      206.59      431.98     65.04 o
  -2  10  16       63.37       47.89     54.29 o
  -1  10  16      291.38      199.55     80.47 o
   0  10  16       53.26       67.25     50.65 o
  -4  11  16       10.63       12.68    138.46 o
  -3  11  16        6.45       72.58     54.44 o
  -2  11  16      462.63      455.81     86.20 o
  -9   0  17      741.86      818.91    170.41 o
  -5   0  17     1334.18     1349.07    179.88 o
  -3   0  17        0.20       20.03     46.50 o
  -1   0  17     1373.05     1143.87    126.37 o
   1   0  17      286.13      250.47     71.00 o
   3   0  17      484.17      449.37     86.40 o
  -9   1  17       60.76      124.13     71.64 o
  -8   1  17      298.22      344.72     78.47 o
  -7   1  17      137.26      214.67     61.92 o
  -6   1  17      809.13      601.12     88.65 o
  -5   1  17        4.43      -32.97     32.97 o
  -4   1  17      144.21      237.22     44.13 o
  -3   1  17      251.48      258.28     47.91 o
  -2   1  17      368.63      318.36     51.80 o
  -1   1  17        5.62       40.62     39.29 o
   0   1  17     1444.84     1470.01    118.88 o
   1   1  17      102.33      108.26     57.39 o
   2   1  17      147.32      189.08     47.28 o
   3   1  17       23.53       43.15     36.69 o
  -9   2  17      495.15      563.42    102.43 o
  -8   2  17      388.97      319.52    118.34 o
  -7   2  17       52.26       29.86     43.13 o
  -6   2  17      514.60      549.10    123.07 o
  -5   2  17      434.39      396.09     63.45 o
  -4   2  17      470.84      589.64     63.10 o
  -3   2  17       53.99       53.86     34.69 o
  -2   2  17      443.45      513.22     58.09 o
  -1   2  17      466.60      414.41     58.03 o
   0   2  17      134.58      127.08     41.35 o
   1   2  17       28.43       76.37     76.18 o
   2   2  17       84.87       87.29     38.61 o
   3   2  17      198.83      223.45     48.75 o
  -9   3  17        9.88        2.37     75.74 o
  -8   3  17      157.53       88.16     55.08 o
  -7   3  17     1047.22      940.34    171.59 o
  -6   3  17       29.51       55.93     55.62 o
  -5   3  17       10.66       32.29     39.31 o
  -4   3  17       34.08       45.55     58.15 o
  -3   3  17      968.75      918.82     77.69 o
  -2   3  17       46.61       65.39     38.20 o
  -1   3  17       10.32       -3.85     32.85 o
   0   3  17      124.82      128.57     48.17 o
   1   3  17      442.92      452.37     60.69 o
   2   3  17       57.39       63.07     39.29 o
   3   3  17       90.82      117.81     60.28 o
  -9   4  17        6.04       74.92     55.60 o
  -8   4  17      983.02      880.66    237.86 o
  -7   4  17        0.65        9.43     46.63 o
  -6   4  17      375.52      519.14     72.71 o
  -5   4  17       29.27       70.22     42.45 o
  -4   4  17      435.79      468.86     68.24 o
  -3   4  17      149.89      221.38     46.21 o
  -2   4  17      327.22      284.52     51.25 o
  -1   4  17       82.77      175.34     43.74 o
   0   4  17      182.38      169.11     44.00 o
   1   4  17        0.29       74.68     41.32 o
   2   4  17      269.80      373.14     70.48 o
   3   4  17        7.30       22.86     37.77 o
  -8   5  17        8.87       56.34     58.52 o
  -7   5  17      496.65      532.90     90.37 o
  -6   5  17       77.97      162.33     51.31 o
  -5   5  17        3.32       43.52     80.47 o
  -4   5  17      362.10      379.78     60.62 o
  -3   5  17      507.79      586.78     72.01 o
  -2   5  17      112.89      163.08     52.27 o
  -1   5  17        7.96      110.57     40.16 o
   0   5  17      314.51      365.71     56.14 o
   1   5  17      471.35      488.84     64.78 o
   2   5  17       12.33       71.06     41.36 o
  -8   6  17       37.46      137.60     60.93 o
  -7   6  17      107.52      131.37     56.93 o
  -6   6  17      101.27      139.90     50.43 o
  -5   6  17      716.20      546.32     73.65 o
  -4   6  17      126.84      197.90     52.81 o
  -3   6  17        1.35       45.41     54.57 o
  -2   6  17       52.94       78.82     38.92 o
  -1   6  17      291.31      339.50     54.13 o
   0   6  17      173.71      238.61     51.33 o
   1   6  17       34.82       69.79     43.59 o
   2   6  17       61.28       85.59     47.94 o
  -7   7  17        3.93      109.04     50.42 o
  -6   7  17      396.27      545.92     90.01 o
  -5   7  17        9.93      137.43     48.97 o
  -4   7  17      390.49      490.19     67.25 o
  -3   7  17        0.05       44.31     42.62 o
  -2   7  17      126.88      213.28     51.26 o
  -1   7  17       84.20      151.85     44.18 o
   0   7  17      653.04      638.94     70.78 o
   1   7  17       28.10       70.37     47.68 o
  -6   8  17      175.21      235.83     67.14 o
  -5   8  17      520.47      643.78     79.04 o
  -4   8  17      130.62      239.19     54.23 o
  -3   8  17        1.62       90.51     48.13 o
  -2   8  17       11.99      105.26     49.39 o
  -1   8  17      621.90      565.39     67.09 o
   0   8  17       32.99       94.92     47.43 o
  -4   9  17       58.01       67.89     47.78 o
  -3   9  17      103.61      113.23     47.25 o
  -2   9  17      146.62      209.34     61.11 o
  -6   0  18     1540.03     1493.45    198.81 o
  -4   0  18       50.13       72.61     72.19 o
  -2   0  18      280.99      200.98     67.41 o
   0   0  18      338.10      450.49     93.22 o
  -8   1  18       44.37       80.74     48.60 o
  -7   1  18      239.73      250.12     59.25 o
  -6   1  18       62.40      123.00     51.02 o
  -5   1  18      783.58      784.72    106.13 o
  -4   1  18      110.09      169.69     41.68 o
  -3   1  18      158.29      173.82     46.49 o
  -2   1  18      144.02      123.41     81.65 o
  -1   1  18      363.45      308.92     53.41 o
   0   1  18      303.97      294.98     52.95 o
   1   1  18        7.21       41.62     35.98 o
  -8   2  18        3.87      -31.56     47.67 o
  -7   2  18      397.59      532.53    125.44 o
  -6   2  18      361.80      382.42     75.63 o
  -5   2  18       84.79       99.59     42.05 o
  -4   2  18      125.71      139.75     46.05 o
  -3   2  18      349.96      510.05     66.96 o
  -2   2  18      397.81      406.86     55.94 o
  -1   2  18       36.85       70.93     57.39 o
   0   2  18       70.96      100.14     45.01 o
   1   2  18       67.47       57.72     42.89 o
  -7   3  18       52.52      144.85     55.14 o
  -6   3  18      106.12      182.16    119.52 o
  -5   3  18       41.53       83.57     42.40 o
  -4   3  18      692.01      693.68     80.07 o
  -3   3  18       50.32       60.62     38.92 o
  -2   3  18       49.75      129.90     53.98 o
  -1   3  18        2.74       97.39     39.83 o
   0   3  18      267.97      355.50     56.51 o
   1   3  18        1.86       26.95     37.03 o
  -7   4  18      496.40      638.78     97.04 o
  -6   4  18        0.35      184.61     73.37 o
  -5   4  18       99.38      197.92     75.52 o
  -4   4  18       39.98      103.36     46.25 o
  -3   4  18      760.67      659.13     80.16 o
  -2   4  18       10.99      100.62     39.17 o
  -1   4  18       63.57       55.18     37.79 o
   0   4  18        0.71       45.43     37.15 o
  -6   5  18       10.40        4.55     52.85 o
  -5   5  18      128.10      166.49     54.52 o
  -4   5  18      229.11      226.58    121.76 o
  -3   5  18        6.48       72.26     42.67 o
  -2   5  18       27.88      147.60     44.59 o
  -1   5  18       62.78       82.82     44.76 o
   0   5  18      188.16      258.27     50.60 o
  -5   6  18      140.35      205.82     56.31 o
  -4   6  18      134.74      244.16     57.19 o
  -3   6  18       57.15      118.41     80.91 o
  -2   6  18      230.87      312.17     61.98 o
  -1   6  18       43.94      107.43     44.70 o
  -3   7  18       26.12       62.48     72.19 o
  -5   0  19      365.58      317.15     92.30 o
  -3   0  19      169.61      134.21     91.12 o
  -5   1  19       39.19       68.38     50.89 o
  -4   1  19       10.00       37.11     39.13 o
  -3   1  19       92.26      149.01     46.51 o
  -2   1  19      208.99      156.49     48.21 o
  -5   2  19      246.62      155.95     61.31 o
  -4   2  19      315.84      314.57     60.11 o
  -3   2  19      279.14      348.38     66.27 o
  -2   2  19       31.86       69.59     39.52 o
 
